# Supplementary material for: The Translatome Map: RNC-Seq vs. Ribo-Seq for Profiling of HBE, A549, and MCF-7 Cell Lines
Source: Int J Mol Sci. 2024 Oct 12;25(20):10970. doi: 10.3390/ijms252010970 (PMC11507076; doi:10.3390/ijms252010970)
Supplement: Supplementary file 1 [file ijms-25-10970-s001.zip]

Archive with 3 entries (3 files):
- Figure S1-S3.pdf
- Table S1.xlsx
- Table S2.xlsx
