# Supplementary material for: The Translatome Map: RNC-Seq vs. Ribo-Seq for Profiling of HBE, A549, and MCF-7 Cell Lines
Source: Int J Mol Sci. 2024 Oct 12;25(20):10970. doi: 10.3390/ijms252010970 (PMC11507076; doi:10.3390/ijms252010970)
Supplement: Supplementary file 1 [file ijms-25-10970-s001.zip › Table S1.xlsx]

## Sheet: Sheet1
	UniProt	GeneName	ENSG	HBE_RNA	HBE_RNC	HBE_Ribo	A549_RNA	A549_RNC	A549_Ribo	MCF7_RNA	MCF7_RNC	MCF7_Ribo	A549_proteome	MCF7_proteome
0	A0A024R1R8	TMA7B		0	0	0	0	0	0	0	0	0
1	A0A024RBG1	NUDT4B	ENSG00000177144	0	0	0	0	0	0	0	0	0
2	A0A075B6H7	IGKV3-7	ENSG00000243063	0	0	0	0	0	0	0	0	0
3	A0A075B6H8	IGKV1D-42	ENSG00000211633	0	0	0	0	0	0	0	0	0
4	A0A075B6H9	IGLV4-69	ENSG00000211637	0	0	0	0	0	0	0	0	0
5	A0A075B6I0	IGLV8-61	ENSG00000211638	0	0	0	0	0	0	0	0	0
6	A0A075B6I1	IGLV4-60	ENSG00000211639	0	0	0	0	0	0	0	0	0
7	A0A075B6I3	IGLV11-55	ENSG00000211641	0	0	0	0	0	0	0	0	0
8	A0A075B6I4	IGLV10-54	ENSG00000211642	0	0	0	0	0	0	0	0	0
9	A0A075B6I6	IGLV1-50	ENSG00000211645	0	0	0	0	0	0	0	0	0
10	A0A075B6I7	IGLV5-48	ENSG00000211647	0	0	0	0	0	0	0	0	0
11	A0A075B6I9	IGLV7-46	ENSG00000211649	0	0	0	0	0	0	0	0	0
12	A0A075B6J1	IGLV5-37	ENSG00000211654	0	0	0	0	0	0	0	0	0
13	A0A075B6J2	IGLV2-33	ENSG00000211656	0	0	0	0	0	0	0	0	0
14	A0A075B6J6	IGLV3-22	ENSG00000211661	0	0	0	0	0	0	0	0	0
15	A0A075B6J9	IGLV2-18	ENSG00000211664	0	0	0	0	0	0	0	0	0
16	A0A075B6K0	IGLV3-16	ENSG00000211665	0	0	0	0	0	0	0	0	0
17	A0A075B6K2	IGLV3-12	ENSG00000211667	0	0	0	0	0	0	0	0	0
18	A0A075B6K4	IGLV3-10	ENSG00000211669	0	0	0	0	0	0	0	0	0
19	A0A075B6K5	IGLV3-9	ENSG00000211670	0	0	0	0	0	0	0	0	0
20	A0A075B6K6	IGLV4-3	ENSG00000211672	0	0	0	0	0	0	0	0	0
21	A0A075B6L2	TRGV11	ENSG00000211693	0	0	0	0	0	0	0	0	0
22	A0A075B6L6	TRBV7-3	ENSG00000211714	0	0	0	0	0	0	0	0	0
23	A0A075B6N1	TRBV19	ENSG00000211746	0	0	0	0	0	0	0	0	0
24	A0A075B6N2	TRBV20-1	ENSG00000211747	0	0	0	0	0	0	0	0	0
25	A0A075B6N3	TRBV24-1	ENSG00000211750	0	0	0	0	0	0	0	0	0
26	A0A075B6N4	TRBV25-1	ENSG00000282499	0	0	0	0	0	0	0	0	0
27	A0A075B6P5	IGKV2-28	ENSG00000244116	0	0	0	0	0	0	0	0	0
28	A0A075B6Q5	IGHV3-64	ENSG00000223648	0	0	0	0	0	0	0	0	0
29	A0A075B6R0	TRGV2	ENSG00000233306	0	0	0	0	0	0	0	0	0
30	A0A075B6R2	IGHV4-4	ENSG00000276775	0	0	0	0	0	0	0	0	0
31	A0A075B6R9	IGKV2D-24	ENSG00000241566	0	0	0	0	0	0	0	0	0
32	A0A075B6S0	TRGJ1	ENSG00000211690	0	0	0	0	0	0	0	0	0
33	A0A075B6S2	IGKV2D-29	ENSG00000243264	0	0	0	0	0	0	0	0	0
34	A0A075B6S4	IGKV1D-17	ENSG00000242766	0	0	0	0	0	0	0	0	0
35	A0A075B6S5	IGKV1-27	ENSG00000244575	0	0	0	0	0	0	0	0	0
36	A0A075B6S6	IGKV2D-30	ENSG00000239571	0	0	0	0	0	0	0	0	0
37	A0A075B6S9	IGKV1-37	ENSG00000239862	0	0	0	0	0	0	0	0	0
38	A0A075B6T6	TRAV12-2	ENSG00000211789	0	0	0	0	0	0	0	0	0
39	A0A075B6T7	TRAV6	ENSG00000211780	0	0	0	0	0	0	0	0	0
40	A0A075B6T8	TRAV9-1	ENSG00000211783	0	0	0	0	0	0	0	0	0
41	A0A075B6U4	TRAV7	ENSG00000211781	0	0	0	0	0	0	0	0	0
42	A0A075B6V5	TRAV36DV7	ENSG00000211815	0	0	0	0	0	0	0	0	0
43	A0A075B6W5	TRAV23DV6	ENSG00000211803	0	0	0	0	0	0	0	0	0
44	A0A075B6X5	TRAV18	ENSG00000211798	0	0	0	0	0	0	0	0	0
45	A0A075B6Y3	TRAJ3	ENSG00000211886	0	0	0	0	0	0	0	0	0
46	A0A075B6Y9	TRAJ42	ENSG00000211847	0	0	0	0	0	0	0	0	0
47	A0A075B700	TRAJ31	ENSG00000211858	0	0	0	0	0	0	0	0	0
48	A0A075B706	TRDJ1	ENSG00000211825	0	0	0	0	0	0	0	0	0
49	A0A075B734	AQP7B		0	0	0	0	0	0	0	0	0
50	A0A075B759	PPIAL4E	ENSG00000271567	0.526003	0.875746	0.192753	0.485625	1.06774	0.426027	0.246187	0.169198	0
51	A0A075B767	PPIAL4H	ENSG00000270339	0	0	0	0	0	0	0	0	0
52	A0A087WSX0	IGLV5-45	ENSG00000211650	0	0	0	0	0	0	0	0	0
53	A0A087WSY4	IGHV4-30-2		0	0	0	0	0	0	0	0	0
54	A0A087WSY6	IGKV3D-15	ENSG00000224041	0	0	0	0	0	0	0	0	0
55	A0A087WSZ0	IGKV1D-8	ENSG00000239819	0	0	0	0	0	0	0	0	0
56	A0A087WSZ9	TRAV30	ENSG00000259092	0	0	0	0	0	0	0	0	0
57	A0A087WT01	TRAV27	ENSG00000211809	0	0	0	0	0	0	0	0	0
58	A0A087WT02	TRAV9-2	ENSG00000211793	0	0	0	0	0	0	0	0	0
59	A0A087WT03	TRAV26-1	ENSG00000211807	0	0	0	0	0	0	0	0	0
60	A0A087WTH1	TMEM265	ENSG00000281991	12.289	12.3088	4.16105	5.2039	7.10457	1.17449	9.32541	8.88633	9.81648
61	A0A087WUL8	NBPF19	ENSG00000271383	0	0	0	0	0	0	0	0	0
62	A0A087WUV0	ZNF892		0	0	0	0	0	0	0	0	0
63	A0A087WV53	SPEGNB	ENSG00000286095	0	0	0	0	0	0	0	0	0
64	A0A087WV62	TRBV16	ENSG00000275243	0	0	0	0	0	0	0	0	0
65	A0A087WVF3	TBC1D3D	ENSG00000274419	0	0	0	0	0	0	0	0	0
66	A0A087WW87	IGKV2-40	ENSG00000273962	0	0	0	0	0	0	0	0	0
67	A0A087WWA1	P3R3URF	ENSG00000250719	0	0	0	0	0	0	0	0	0
68	A0A087WXM9	MEIKIN	ENSG00000239642	0	0	0.0242486	0	0.0537294	0	0	0	0
69	A0A087WXS9	TBC1D3I	ENSG00000282144	0	0	0	0	0	0	0	0	0
70	A0A087X0K7	TRBV17	ENSG00000277880	0	0	0	0	0	0	0	0	0
71	A0A087X0M5	TRBV18	ENSG00000276557	0	0	0	0	0	0	0	0	0
72	A0A087X179	TBC1D3E	ENSG00000278599	0	0	0	0	0	0	0	0	0
73	A0A087X1C5	CYP2D7		0.368452	0	0.0225031	0.11339	0.0498619	0.0497369	0.0383218	0.0790128	0.113549
74	A0A087X1G2	TBC1D3K	ENSG00000273513	0	0	0	0	0	0	0	0	0
75	A0A096LNP1	DEFB131B	ENSG00000225805	0	0	0	0	0	0	0	0	0
76	A0A096LNW5	NOTCH2NLR	ENSG00000286106	0	0	0	0	0	0	0	0	0
77	A0A096LP01	SMIM26	ENSG00000232388	0	0	0	0	0	0	0	0	0	0	3.42709
78	A0A096LP49	CCDC187	ENSG00000260220	0	0	0	0	0	0	0	0	0
79	A0A096LP55	UQCRHL	ENSG00000233954	216.242	379.892	226.896	152.463	353.188	163.797	240.673	174.543	111.581
80	A0A096LPI5	CCDC28A-AS1		0	0	0	0	0	0	0	0	0
81	A0A096LPK9	OR4N4C	ENSG00000279408	0	0	0	0	0	0	0	0	0
82	A0A0A0MRZ7	IGKV2D-26	ENSG00000211623	0	0	0	0	0	0	0	0	0
83	A0A0A0MRZ8	IGKV3D-11	ENSG00000211632	0	0	0	0	0	0	0	0	0
84	A0A0A0MRZ9	IGLV5-52	ENSG00000211643	0	0	0	0	0	0	0	0	0
85	A0A0A0MS00	IGLV3-32	ENSG00000211657	0	0	0	0	0	0	0	0	0
86	A0A0A0MS01	TRGV10	ENSG00000211694	0	0	0	0	0	0	0	0	0
87	A0A0A0MS02	TRGV1	ENSG00000211701	0	0	0	0	0	0	0	0	0
88	A0A0A0MS03	TRBV5-3	ENSG00000211715	0	0	0	0	0	0	0	0	0
89	A0A0A0MS04	TRBV6-7	ENSG00000253188	0	0	0	0	0	0	0	0	0
90	A0A0A0MS05	TRBV5-7	ENSG00000211731	0	0	0	0	0	0	0	0	0
91	A0A0A0MS06	TRBV23-1	ENSG00000211749	0	0	0	0	0	0	0	0	0
92	A0A0A0MS14	IGHV1-45	ENSG00000211961	0	0	0	0	0	0	0	0	0
93	A0A0A0MS15	IGHV3-49	ENSG00000211965	0	0	0	0	0	0	0	0	0
94	A0A0A0MT36	IGKV6D-21	ENSG00000225523	0	0	0	0	0	0	0	0	0
95	A0A0A0MT70	TRBJ2-6		0	0	0	0	0	0	0	0	0
96	A0A0A0MT76	IGLJ1	ENSG00000211674	0	0	0	0	0	0	0	0	0
97	A0A0A0MT78	TRBJ2-7	ENSG00000211771	0	0	0	0	0	0	0	0	0
98	A0A0A0MT87	TRBJ2-4		0	0	0	0	0	0	0	0	0
99	A0A0A0MT89	IGKJ1	ENSG00000211597	0	0	0	0	0	0	0	0	0
100	A0A0A0MT94	TRBJ2-2		0	0	0	0	0	0	0	0	0
101	A0A0A0MTA4	TRBJ2-5		0	0	0	0	0	0	0	0	0
102	A0A0A0MTA7	TRBJ2-1	ENSG00000211764	0	0	0	0	0	0	0	0	0
103	A0A0A6YYC5	TRAV14DV4	ENSG00000211792	0	0	0	0	0	0	0	0	0
104	A0A0A6YYD4	TRBV13	ENSG00000276405	0	0	0	0	0	0	0	0	0
105	A0A0A6YYG2	TRBV6-6	ENSG00000211724	0	0	0	0	0	0	0	0	0
106	A0A0A6YYG3	TRBV6-8	ENSG00000253534	0	0	0	0	0	0	0	0	0
107	A0A0A6YYJ7	TRAV8-3	ENSG00000211787	0	0	0	0	0	0	0	0	0
108	A0A0A6YYK1	TRAV8-1	ENSG00000211782	0	0	0	0	0	0	0	0	0
109	A0A0A6YYK4	TRBV7-1	ENSG00000211707	0	0	0	0	0	0	0	0	0
110	A0A0A6YYK6	TRAV16	ENSG00000211796	0	0	0	0	0	0	0	0	0
111	A0A0A6YYK7	TRAV19	ENSG00000211799	0	0	0	0	0	0	0	0	0
112	A0A0A6YYL3	POTEB	ENSG00000233917	0	0	0	0	0	0	0	0	0
113	A0A0B4J1U3	IGLV1-36	ENSG00000211655	0	0	0	0	0	0	0	0	0
114	A0A0B4J1U4	TRGV5	ENSG00000211697	0	0	0	0	0	0	0	0	0
115	A0A0B4J1U6	TRBV9	ENSG00000211716	0	0	0	0	0	0	0	0	0
116	A0A0B4J1U7	IGHV6-1	ENSG00000211933	0	0	0	0	0	0	0	0	0
117	A0A0B4J1V0	IGHV3-15	ENSG00000211943	0	0	0	0	0	0	0	0	0
118	A0A0B4J1V1	IGHV3-21	ENSG00000211947	0	0	0	0	0	0	0	0	0
119	A0A0B4J1V2	IGHV2-26	ENSG00000211951	0	0	0	0	0	0	0	0	0
120	A0A0B4J1V6	IGHV3-73	ENSG00000211976	0	0	0	0	0	0	0	0	0
121	A0A0B4J1V7	IGHV7-81	ENSG00000211979	0	0	0	0	0	0	0	0	0
122	A0A0B4J1W7	NPIPA9	ENSG00000233024	0	0	0	0	0	0	0	0	0
123	A0A0B4J1X5	IGHV3-74	ENSG00000224650	0	0	0	0	0	0	0	0	0
124	A0A0B4J1X8	IGHV3-43	ENSG00000232216	0	0	0	0	0	0	0	0	0
125	A0A0B4J1Y8	IGLV9-49	ENSG00000223350	0	0	0	0	0	0	0	0	0
126	A0A0B4J1Y9	IGHV3-72	ENSG00000225698	0	0	0	0	0	0	0	0	0
127	A0A0B4J1Z2	IGKV1D-43	ENSG00000242580	0	0	0	0	0	0	0	0	0
128	A0A0B4J200	TRBJ2-3	ENSG00000211767	0	0	0	0	0	0	0	0	0
129	A0A0B4J234	TRAV2	ENSG00000211776	0	0	0	0	0	0	0	0	0
130	A0A0B4J235	TRAV13-2	ENSG00000211791	0	0	0	0	0	0	0	0	0
131	A0A0B4J237	TRAV8-2	ENSG00000211786	0	0	0	0	0	0	0	0	0
132	A0A0B4J238	TRAV1-2	ENSG00000256553	0	0	0	0	0	0	0	0	0
133	A0A0B4J240	TRAV10	ENSG00000211784	0	0	0	0	0	0	0	0	0
134	A0A0B4J241	TRAV13-1	ENSG00000211788	0	0	0	0	0	0	0	0	0
135	A0A0B4J244	TRAV3	ENSG00000211777	0	0	0	0	0	0	0	0	0
136	A0A0B4J245	TRAV12-1	ENSG00000211785	0	0	0	0	0	0	0	0	0
137	A0A0B4J248	TRAV1-1	ENSG00000255569	0	0	0	0	0	0	0	0	0
138	A0A0B4J249	TRAV5	ENSG00000211779	0	0	0	0	0	0	0	0	0
139	A0A0B4J262	TRAV8-6	ENSG00000211795	0	0	0	0	0	0	0	0	0
140	A0A0B4J263	TRAV39	ENSG00000211818	0	0	0	0	0	0	0	0	0
141	A0A0B4J264	TRAV38-1	ENSG00000211816	0	0	0	0	0	0	0	0	0
142	A0A0B4J265	TRAV26-2	ENSG00000211812	0	0	0	0	0	0	0	0	0
143	A0A0B4J266	TRAV41	ENSG00000211820	0	0	0	0	0	0	0	0	0
144	A0A0B4J268	TRAV4	ENSG00000211778	0	0	0	0	0	0	0	0	0
145	A0A0B4J271	TRAV12-3	ENSG00000211794	0	0	0	0	0	0	0	0	0
146	A0A0B4J272	TRAV24	ENSG00000211805	0	0	0	0	0	0	0	0	0
147	A0A0B4J273	TRAV34	ENSG00000211813	0	0	0	0	0	0	0	0	0
148	A0A0B4J274	TRAV20	ENSG00000211800	0	0	0	0	0	0	0	0	0
149	A0A0B4J275	TRAV17	ENSG00000211797	0	0	0	0	0	0	0	0	0
150	A0A0B4J276	TRAV25	ENSG00000211806	0	0	0	0	0	0	0	0	0
151	A0A0B4J277	TRAV22	ENSG00000211802	0	0	0	0	0	0	0	0	0
152	A0A0B4J279	TRAV21	ENSG00000211801	0	0	0	0	0	0	0	0	0
153	A0A0B4J280	TRAV40	ENSG00000211819	0	0	0	0	0	0	0	0	0
154	A0A0B4J2A2	PPIAL4C	ENSG00000288867	18.9361	32.4902	2.55398	17.3206	28.1885	1.06507	11.4067	11.8439	10.5772
155	A0A0B4J2D5	HES1		76.4495	28.703	22.3704	64.5797	3.44221	4.63534	30.6883	34.7279	44.0935
156	A0A0B4J2D9	IGKV1D-13	ENSG00000276566	0	0	0	0	0	0	0	0	0
157	A0A0B4J2E0	TRBV12-4	ENSG00000276953	0	0	0	0	0	0	0	0	0
158	A0A0B4J2F0	PIGBOS1	ENSG00000225973	0	0	0	0	0	0	0	0	0	0.12418	0.921648
159	A0A0B4J2F2	SIK1B		0	0	0	0	0	0	0	0	0
160	A0A0B4J2H0	IGHV1-69D	ENSG00000280411	0	0	0	0	0	0	0	0	0
161	A0A0C4DH24	IGKV6-21	ENSG00000211611	0	0	0	0	0	0	0	0	0
162	A0A0C4DH25	IGKV3D-20	ENSG00000211625	0	0	0	0	0	0	0	0	0
163	A0A0C4DH26	IGKV6D-41	ENSG00000211626	0	0	0	0	0	0	0	0	0
164	A0A0C4DH27	TRGV8	ENSG00000211696	0	0	0	0	0	0	0	0	0
165	A0A0C4DH28	TRGV4	ENSG00000211698	0	0	0	0	0	0	0	0	0
166	A0A0C4DH29	IGHV1-3	ENSG00000211935	0	0	0	0	0	0	0	0	0
167	A0A0C4DH30	IGHV3-16	ENSG00000211944	0	0	0	0	0	0	0	0	0
168	A0A0C4DH31	IGHV1-18	ENSG00000211945	0	0	0	0	0	0	0	0	0
169	A0A0C4DH32	IGHV3-20	ENSG00000211946	0	0	0	0	0	0	0	0	0
170	A0A0C4DH33	IGHV1-24	ENSG00000211950	0	0	0	0	0	0	0	0	0
171	A0A0C4DH34	IGHV4-28	ENSG00000211952	0	0	0	0	0	0	0	0	0
172	A0A0C4DH35	IGHV3-35	ENSG00000211957	0	0	0	0	0	0	0	0	0
173	A0A0C4DH36	IGHV3-38	ENSG00000211958	0	0	0	0	0	0	0	0	0
174	A0A0C4DH38	IGHV5-51	ENSG00000211966	0	0	0	0	0	0	0	0	0
175	A0A0C4DH39	IGHV1-58	ENSG00000211968	0	0	0	0	0	0	0	0	0
176	A0A0C4DH41	IGHV4-61	ENSG00000211970	0	0	0	0	0	0	0	0	0
177	A0A0C4DH42	IGHV3-66	ENSG00000211972	0	0	0	0	0	0	0	0	0
178	A0A0C4DH43	IGHV2-70D	ENSG00000211974	0	0	0	0	0	0	0	0	0
179	A0A0C4DH55	IGKV3D-7	ENSG00000228325	0	0	0	0	0	0	0	0	0
180	A0A0C4DH59	TRBV5-4	ENSG00000230099	0	0	0	0	0	0	0	0	0
181	A0A0C4DH62	IGHJ1	ENSG00000211905	0	0	0	0	0	0	0	0	0
182	A0A0C4DH67	IGKV1-8	ENSG00000240671	0	0	0	0	0	0	0	0	0
183	A0A0C4DH68	IGKV2-24	ENSG00000241294	0	0	0	0	0	0	0	0	0
184	A0A0C4DH69	IGKV1-9	ENSG00000241755	0	0	0	0	0	0	0	0	0
185	A0A0C4DH72	IGKV1-6	ENSG00000239855	0	0	0	0	0	0	0	0	0
186	A0A0C4DH73	IGKV1-12	ENSG00000243290	0	0	0	0	0	0	0	0	0
187	A0A0C5B5G6	MT-RNR1		0	0	0	0	0	0	0	0	0
188	A0A0D9SF12	CCDC163	ENSG00000280670	1.33259	1.58474	0.505765	1.14242	1.31388	0.2891	1.87109	1.1941	1.98004
189	A0A0G2JMD5	PRAMEF33	ENSG00000237700	0	0	0	0	0	0	0	0	0
190	A0A0G2JMI3	IGHV1-69-2	ENSG00000275148	0	0	0	0	0	0	0	0	0
191	A0A0G2JS06	IGLV5-39		0	0	0	0	0	0	0	0	0
192	A0A0J9YVY3	IGHV7-4-1	ENSG00000282122	0	0	0	0	0	0	0	0	0
193	A0A0J9YWL9	TEX13C	ENSG00000282815	0	0	0	0	0	0	0	0	0
194	A0A0J9YWP8	TRBJ1-3	ENSG00000282133	0	0	0	0	0	0	0	0	0
195	A0A0J9YWX3	TRBJ1-6	ENSG00000281957	0	0	0	0	0	0	0	0	0
196	A0A0J9YX06	TRBJ1-2	ENSG00000281989	0	0	0	0	0	0	0	0	0
197	A0A0J9YX35	IGHV3-64D	ENSG00000282639	0	0	0	0	0	0	0	0	0
198	A0A0J9YX57	MAGEB6B	ENSG00000232030	0	0	0	0	0	0	0	0	0
199	A0A0J9YX75	TRBV6-9		0	0	0	0	0	0	0	0	0
200	A0A0J9YX94	PNMA6F	ENSG00000225110	0	0	0	0	0	0	0	0	0
201	A0A0J9YXA8	TRBJ1-1	ENSG00000282320	0	0	0	0	0	0	0	0	0
202	A0A0J9YXG5	TRBJ1-4	ENSG00000281958	0	0	0	0	0	0	0	0	0
203	A0A0J9YXM7	TRBJ1-5	ENSG00000282215	0	0	0	0	0	0	0	0	0
204	A0A0J9YXQ4	PNMA6E	ENSG00000214897	0	0	0	0	0	0	0	0	0
205	A0A0J9YXV3	GREP1	ENSG00000262152	0.41663	0.234774	0.0117441	0.138079	0.0260223	0.142764	0.379994	0.371122	0.711118
206	A0A0J9YXX1	IGHV5-10-1	ENSG00000282651	0	0	0	0	0	0	0	0	0
207	A0A0J9YXY3	TRBV6-2	ENSG00000282719	0	0	0	0	0	0	0	0	0
208	A0A0J9YY54	TEX13D	ENSG00000282419	0	0	0	0	0	0	0	0	0
209	A0A0K0K1A3	TRBV10-1	ENSG00000211717	0	0	0	0	0	0	0	0	0
210	A0A0K0K1A5	TRBV6-5	ENSG00000211721	0	0	0	0	0	0	0	0	0
211	A0A0K0K1B3	TRBV30	ENSG00000237254	0	0	0	0	0	0	0	0	0
212	A0A0K0K1C0	TRBV11-1	ENSG00000211720	0	0	0	0	0	0	0	0	0
213	A0A0K0K1C4	TRBV27	ENSG00000211752	0	0	0	0	0	0	0	0	0
214	A0A0K0K1D8	TRBV6-1	ENSG00000211706	0	0	0	0	0	0	0	0	0
215	A0A0K0K1E9	TRBV7-7	ENSG00000253291	0	0	0	0	0	0	0	0	0
216	A0A0K0K1G6	TRBV10-3	ENSG00000275791	0	0	0	0	0	0	0	0	0
217	A0A0K0K1G8	TRBV10-2	ENSG00000229769	0	0	0	0	0	0	0	0	0
218	A0A0K2S4Q6	CD300H	ENSG00000284690	0	0	0	0	0	0	0	0	0
219	A0A0U1RQE8	GLYATL1B	ENSG00000255151	0	0	0	0	0	0	0	0	0
220	A0A0U1RQF7	DPEP2NB	ENSG00000263201	0	0	0	0	0	0	0	0	0
221	A0A0U1RQG5	CT47C1		0	0	0	0	0	0	0	0	0
222	A0A0U1RQI7	KLF18	ENSG00000283039	0	0	0	0	0	0	0	0	0
223	A0A0U1RQS6	TMEM275	ENSG00000282881	0	0	0	0	0	0	0	0	0
224	A0A0U1RR11	CENPVL1	ENSG00000223591	0	0	0	0.243994	0.128753	0	0	0	0
225	A0A0U1RR37	C1orf232	ENSG00000282872	0	0	0	0	0	0	0	0	0
226	A0A0U1RRA0	ZNF593OS	ENSG00000236782	0	0	0	0	0	0	0	0	0
227	A0A0U1RRE5	NBDY	ENSG00000204272	28.5588	40.3165	3.92449	35.9793	57.1266	9.57755	85.4897	91.0988	43.0434
228	A0A0U1RRI6	CENPVL3	ENSG00000224109	0	0	0	0	0	0	0	0	0
229	A0A0U1RRK4	LBHD2	ENSG00000283071	0	0	0	0	0	0	0	0	0
230	A0A0U1RRL7	MMP24OS	ENSG00000126005	5.54799	7.82188	2.42236	8.93645	13.0352	4.61301	11.2706	9.07493	6.27523	3.95836	4.4232
231	A0A0U1RRN3	MISFA	ENSG00000247595	0.431015	0.57408	0.105296	0.221072	0.524956	0.116364	0.493116	0.277287	0.531318
232	A0A0X1KG70	OR4M2B	ENSG00000182974	0	0	0	0	0	0	0	0	0
233	A0A183	LCE6A	ENSG00000235942	0	0.107081	0	0	0	0	0	0	0
234	A0A1B0GTB2	TUNAR	ENSG00000250366	0.064578	0.236536	0.0236645	0.397472	0.209741	0.0261519	0.685093	0.332363	0.776162
235	A0A1B0GTC6	C3orf85	ENSG00000241224	0	0	0	0	0	0	0	0	0
236	A0A1B0GTD5	TEX49	ENSG00000257987	0	0	0	0	0	0	0	0	0
237	A0A1B0GTH6	CSNKA2IP	ENSG00000283434	0	0	0	0	0	0	0	0	0
238	A0A1B0GTI1	CCDC201	ENSG00000283247	0	0	0	0	0	0	0	0	0
239	A0A1B0GTI8	TMEM272	ENSG00000281106	0	0	0	0	0	0	0	0	0
240	A0A1B0GTK4	FAM237A	ENSG00000235118	0	0	0	0	0	0	0	0	0
241	A0A1B0GTK5	FAM236D	ENSG00000225396	0	0	0	0	0	0	0	0	0
242	A0A1B0GTL2	C20orf204	ENSG00000196421	0	0	0	0	0	0	0	0	0
243	A0A1B0GTQ4	MYMX	ENSG00000262179	0	0	0	0	0	0	0	0	0
244	A0A1B0GTR0	EDDM13	ENSG00000267710	0	0	0	0	0	0	0	0	0
245	A0A1B0GTR3	CXorf51A	ENSG00000224440	0	0.156954	0	0.145059	0	0	0	0	0
246	A0A1B0GTR4	SPRR5	ENSG00000283227	0	0	0	0	0	0	0	0	0
247	A0A1B0GTS1	HSFX4	ENSG00000283463	0	0	0	0	0	0	0	0	0
248	A0A1B0GTU1	ZC3H11B	ENSG00000215817	0	0	0	0	0	0	0	0	0
249	A0A1B0GTU2	CTXND1	ENSG00000259417	0	0	0	0	0	0	0	0	0
250	A0A1B0GTW7	CIROP	ENSG00000283654	0	0	0	0	0	0	0	0	0
251	A0A1B0GTY4	TEX50	ENSG00000232113	0	0	0	0	0	0	0	0	0
252	A0A1B0GTZ2	CCDC196	ENSG00000196553	0	0	0	0.0551049	0	0	0	0.0575978	0
253	A0A1B0GU29	SMIM28	ENSG00000262543	0	0	0	0	0	0	0	0	0
254	A0A1B0GU33	TEX53	ENSG00000230054	0	0	0	0	0	0	0	0	0
255	A0A1B0GU71	CFAP97D2	ENSG00000283361	0	0	0	0	0	0	0	0	0
256	A0A1B0GUA5	SMIM32	ENSG00000271824	0	0	0	0	0	0	0	0	0
257	A0A1B0GUA6	CCDC195	ENSG00000283428	0	0	0	0	0	0	0	0	0
258	A0A1B0GUA7	TEX51	ENSG00000237524	0	0	0	0	0	0	0	0	0
259	A0A1B0GUA9	C13orf46	ENSG00000283302	0	0	0	0	0	0	0	0	0
260	A0A1B0GUC4	MYOCOS	ENSG00000283683	0	0	0	0	0	0	0	0	0
261	A0A1B0GUI7	BRD3OS	ENSG00000235106	2.48439	3.70466	0.310064	2.96959	4.37069	0.634276	5.43752	4.36635	3.74495
262	A0A1B0GUJ8	PNMA8C	ENSG00000277531	0	0	0	0	0	0	0	0	0
263	A0A1B0GUQ0	FAM236A	ENSG00000275520	0	0	0	0	0	0	0	0	0
264	A0A1B0GUS0	C19orf85	ENSG00000283567	0	0	0	0	0	0	0	0	0
265	A0A1B0GUS4	UBE2L5	ENSG00000236444	0	0	0	0	0	0	0	0	0
266	A0A1B0GUT2	C10orf143	ENSG00000237489	0	0	0	0	0	0	0	0	0
267	A0A1B0GUU1	C17orf113	ENSG00000267221	0	0	0	0	0	0	0	0	0
268	A0A1B0GUV1	C17orf114	ENSG00000262165	0	0	0	0	0	0	0	0	0
269	A0A1B0GUV7	TEX48	ENSG00000230601	0	0	0	0	0	0	0	0	0
270	A0A1B0GUW6	SPEM3	ENSG00000283439	0	0	0	0	0	0	0	0	0
271	A0A1B0GUW7	SMIM27	ENSG00000235453	1.93616	1.76446	0.522792	2.06978	2.23404	1.19675	3.87913	1.57339	2.07269
272	A0A1B0GUX0	ATP6V1FNB	ENSG00000272899	0	0	0	0	0	0	0	0	0
273	A0A1B0GUY1	MARCOL	ENSG00000248109	0	0	0	0	0	0	0	0	0
274	A0A1B0GV03	GOLGA6L7	ENSG00000261649	0	0	0	0	0	0	0	0	0
275	A0A1B0GV22	FAM236B	ENSG00000268994	0	0	0	0	0	0	0	0	0
276	A0A1B0GV85	REELD1	ENSG00000250673	0	0	0	0	0	0	0	0	0
277	A0A1B0GV90	CTXND2	ENSG00000283324	0	0	0	0	0	0	0	0	0
278	A0A1B0GV96	CHD9NB		0	0	0	0	0	0	0	0	0
279	A0A1B0GVD1	FAM237B	ENSG00000283267	0	0	0	0	0	0	0	0	0
280	A0A1B0GVG4	CCDC194	ENSG00000269720	0	0	0	0	0	0	0	0	0
281	A0A1B0GVG6	TEX54	ENSG00000283268	0	0	0	0	0	0	0	0	0
282	A0A1B0GVH4	PRSS51	ENSG00000253649	0	0	0	0	0	0	0	0	0
283	A0A1B0GVH6	C13orf42	ENSG00000226792	0	0	0	0	0	0	0	0	0
284	A0A1B0GVH7	IQCM	ENSG00000234828	0	0	0	0	0	0	0	0	0
285	A0A1B0GVK7	FAM240A	ENSG00000283473	0	0	0	0	0	0	0	0	0
286	A0A1B0GVM5	ETDC	ENSG00000283644	0	0	0	0	0	0	0	0	0
287	A0A1B0GVM6	C11orf97	ENSG00000257057	0	0	0	0	0	0	0	0	0
288	A0A1B0GVN3	C2orf92	ENSG00000228486	0.829443	0.200865	0.0276317	0.139231	0.244903	0.335897	1.08228	0.727651	3.20683
289	A0A1B0GVQ0	SPAAR	ENSG00000235387	0	0.044467	0.0244682	0.164388	0	0.1352	0	0.0859124	0.0617322	0	0
290	A0A1B0GVQ3	CCDC200	ENSG00000236383	0	0	0	0	0	0	0	0	0
291	A0A1B0GVR7	FAM240C	ENSG00000216921	0	0	0	0	0	0	0	0	0
292	A0A1B0GVS7	MDFIC2	ENSG00000242120	0	0	0	0	0	0	0	0	0
293	A0A1B0GVT2	SMIM36	ENSG00000261873	0	0	0	0	0	0	0	0	0
294	A0A1B0GVV1	SMIM35	ENSG00000255274	1.08092	0.719854	0.198051	0.997947	0.658256	0.76604	0.505908	0.521547	0.749513
295	A0A1B0GVX0	LITAFD	ENSG00000283516	0	0	0	0	0	0	0	0	0
296	A0A1B0GVY4	SMIM31	ENSG00000248771	0	0	0	0	0	0	0	0	0
297	A0A1B0GVZ2	FAM240B	ENSG00000283329	0	0	0	0	0	0	0	0	0
298	A0A1B0GVZ6	MBD3L2B	ENSG00000196589	0	0	0	0	0	0	0	0	0
299	A0A1B0GVZ9	TMEM269	ENSG00000274386	0	0	0	0	0	0	0	0	0
300	A0A1B0GW35	EXOC1L	ENSG00000250821	0	0	0	0	0	0	0	0	0
301	A0A1B0GW54	SMIM39	ENSG00000284479	0	0	0	0	0	0	0	0	0
302	A0A1B0GW64	SMIM33	ENSG00000283288	0	0	0	0	0	0	0	0	0
303	A0A1B0GWB2	PRRT1B	ENSG00000283526	0	0	0	0	0	0	0	0	0
304	A0A1B0GWG4	SERTM2	ENSG00000260802	0	0	0	0	0	0	0	0	0
305	A0A1B0GWH4	HSFX3	ENSG00000283697	0	0	0	0	0	0	0	0	0
306	A0A1B0GWH6	LASP1NB	ENSG00000263874	0.391439	0.186203	0.0512294	0.464646	0.158918	0.15852	0.366413	0.413715	1.05985
307	A0A1B0GWK0	PVALEF	ENSG00000225180	0	0	0	0	0	0	0	0	0
308	A0A1B0GX31	TRBV7-6	ENSG00000211727	0	0	0	0	0	0	0	0	0
309	A0A1B0GX49	TRBV6-4	ENSG00000211713	0	0	0	0	0	0	0	0	0
310	A0A1B0GX51	TRBV7-8		0	0	0	0	0	0	0	0	0
311	A0A1B0GX56	TRDV1	ENSG00000211804	0	0	0	0	0	0	0	0	0
312	A0A1B0GX68	TRBV2	ENSG00000226660	0	0	0	0	0	0	0	0	0
313	A0A1B0GX78	TRBV12-5	ENSG00000275158	0	0	0	0	0	0	0	0	0
314	A0A1B0GX95	TRBV7-4	ENSG00000253409	0	0	0	0	0	0	0	0	0
315	A0A1B0GXF2	TRBV7-2	ENSG00000282506	0	0	0	0	0	0	0	0	0
316	A0A1W2PP81	TAF11L5	ENSG00000284234	0	0	0	0	0	0	0	0	0
317	A0A1W2PP97	THSD8	ENSG00000284491	0	0	0	0	0	0	0	0	0
318	A0A1W2PPD8	KDM4F	ENSG00000255855	0	0	0	0	0	0	0	0	0
319	A0A1W2PPE2	TAF11L4	ENSG00000284283	0	0	0	0	0	0	0	0	0
320	A0A1W2PPE3	C1orf202	ENSG00000284188	0	0	0	0	0	0	0	0	0
321	A0A1W2PPF3	DUXB	ENSG00000282757	0	0	0	0	0	0	0	0	0
322	A0A1W2PPG7	GNG14	ENSG00000283980	0	0	0	0	0	0	0	0	0
323	A0A1W2PPH5	TAF11L13	ENSG00000283776	0	0	0	0	0	0	0	0	0
324	A0A1W2PPK0	CPHXL2	ENSG00000284484	0	0	0	0	0	0	0	0	0
325	A0A1W2PPL8	TAF11L14	ENSG00000250782	0	0	0	0	0	0	0	0	0
326	A0A1W2PPM1	CPHXL	ENSG00000283755	0	0	0	0	0	0	0	0	0
327	A0A1W2PPW3	TAF11L12	ENSG00000249156	0	0	0	0	0	0	0	0	0
328	A0A1W2PQ09	TAF11L11	ENSG00000283740	0	0	0	0	0	0	0	0	0
329	A0A1W2PQ27	SSU72L1	ENSG00000284438	0	0	0	0	0	0	0	0	0
330	A0A1W2PQ64	SSU72L5	ENSG00000284018	0	0	0	0	0	0	0	0	0
331	A0A1W2PQ72	MSANTD7	ENSG00000284024	0	0	0	0	0	0	0	0	0
332	A0A1W2PQ73	ERFL	ENSG00000268041	0	0	0	0	0	0	0	0	0
333	A0A1W2PQC6	SSU72L4	ENSG00000283873	0	0	0	0	0	0	0	0	0
334	A0A1W2PQD8	SSU72L2	ENSG00000284306	0	0	0	0	0	0	0	0	0
335	A0A1W2PQJ5	SSU72L3	ENSG00000284546	0	0	0	0	0	0	0	0	0
336	A0A1W2PQL4	ZNF722	ENSG00000241149	0	0	0	0	0	0	0	0	0
337	A0A1W2PQU2	KANTR	ENSG00000232593	0.724258	0.397212	4.90215	0.655551	0.415112	12.2668	0.531729	0.685207	0.945321
338	A0A1W2PR19	GSTT4	ENSG00000276950	0	0	0	0.088122	0.116252	0	0	0	0
339	A0A1W2PR48	TLE7	ENSG00000260734	0	0	0	0	0	0	0	0	0
340	A0A1W2PR64	TAF11L9	ENSG00000283988	0	0	0	0	0	0	0	0	0
341	A0A1W2PR75	SSU72L6	ENSG00000230268	0	0	0	0	0	0	0	0	0
342	A0A1W2PR82	PERCC1	ENSG00000284395	0	0	0	0	0	0	0	0	0
343	A0A1W2PR95	IGBP1C	ENSG00000266826	0	0	0	0	0	0	0	0	0
344	A0A1W2PRP0	FOXL3	ENSG00000248767	0	0	0	0	0	0	0	0	0
345	A0A1W2PRV1	TAF11L3	ENSG00000284439	0	0	0	0	0	0	0	0	0
346	A0A1W2PS18	PMIS2	ENSG00000283758	0	0	0	0	0	0	0	0	0
347	A0A286YEV6	SCYGR4	ENSG00000284631	0	0	0	0	0	0	0	0	0
348	A0A286YEX9	SCYGR10	ENSG00000284622	0	0	0	0	0	0	0	0	0
349	A0A286YEY9	SCYGR1	ENSG00000284629	0	0	0	0	0	0	0	0	0
350	A0A286YF01	SCYGR7	ENSG00000284718	0	0	0	0	0	0	0	0	0
351	A0A286YF18	SMIM44	ENSG00000284638	0	0	0	0	0	0	0	0	0
352	A0A286YF46	SCYGR5	ENSG00000284667	0	0	0	0	0	0	0	0	0
353	A0A286YF58	TMEM271	ENSG00000273238	0	0	0	0	0	0	0	0	0
354	A0A286YF60	SCYGR3	ENSG00000284704	0	0	0	0	0	0	0	0	0
355	A0A286YF77	SCYGR6	ENSG00000284725	0	0	0	0	0	0	0	0	0
356	A0A286YFB4	SCYGR2	ENSG00000284643	0	0	0	0	0	0	0	0	0
357	A0A286YFG1	SCYGR8	ENSG00000284635	0	0	0	0	0	0	0	0	0
358	A0A286YFK9	SMIM38	ENSG00000284713	0	0	0	0	0	0	0	0	0
359	A0A2R8Y2Y2	C8orf90	ENSG00000226490	0	0	0	0	0	0	0	0	0
360	A0A2R8Y4L2	HNRNPA1L3	ENSG00000224578	0	0	0	0	0	0	0	0	0
361	A0A2R8Y4Y8	OOSP4B	ENSG00000255393	0	0	0	0	0	0	0	0	0
362	A0A2R8Y619	H2BK1	ENSG00000285480	0	0	0	0	0	0	0	0	0
363	A0A2R8Y7D0	TINCR	ENSG00000223573	0.663668	0.552473	0.0912001	0.442522	0.628691	0.190374	15.8416	16.7582	10.6866
364	A0A2R8Y7Y5	CIST1	ENSG00000284797	0	0	0	0	0	0	0	0	0
365	A0A2R8YCJ5	SMIM41	ENSG00000284791	0	0	0	0	0	0	0	0	0
366	A0A2R8YFL7	OOSP4A	ENSG00000285375	0	0	0	0	0	0	0	0	0
367	A0A2R8YFM6	OOSP3	ENSG00000285231	0	0	0	0	0	0	0	0	0
368	A0A2Z4LIS9	FOXO3B	ENSG00000240445	0.255972	0.350407	0.0573227	0.437636	0.381043	0.178526	0.221859	0.192122	0.210361
369	A0A3B3IRV3	MCTS2	ENSG00000101898	0	0	0	0	0	0	0	0	0
370	A0A3B3IS91	POLGARF		0	0	0	0	0	0	0	0	0
371	A0A3B3IT33	TRIM51G	ENSG00000220948	0	0	0	0	0	0	0	0	0
372	A0A3B3IT52	MSANTD5	ENSG00000285891	0	0	0	0	0	0	0	0	0
373	A0A3B3IU46	RAMACL	ENSG00000235272	0	0	0	0	0	0	0	0	0
374	A0A3B3IU63	H2AL3	ENSG00000229674	0	0	0	0	0	0	0	0	0
375	A0A455ZAR2	LINC-PINT		2.82078	1.01314	0.452958	4.9354	3.93741	0.885621	0.771366	0.55053	1.75815
376	A0A494BZU4	TMEM217B	ENSG00000286105	0	0	0	0	0	0	0	0	0
377	A0A494C071	PWWP4	ENSG00000278803	0	0	0	0	0	0	0	0	0
378	A0A494C086	SPDYE21	ENSG00000230358	0	0	0	0	0	0	0	0	0
379	A0A494C0N9	FAM246B	ENSG00000286175	0	0	0	0	0	0	0	0	0
380	A0A494C0Y3	FAM246A	ENSG00000286102	0	0	0	0	0	0	0	0	0
381	A0A494C0Z2	SPDYE13	ENSG00000286038	0	0	0	0	0	0	0	0	0
382	A0A494C103	SPADH		0	0	0	0	0	0	0	0	0
383	A0A494C191	SPDYE9	ENSG00000262461	0	0	0	0	0	0	0	0	0
384	A0A494C1R9	TSPY9	ENSG00000238074	0	0	0	0	0	0	0	0	0
385	A0A539	TRBV4-2	ENSG00000211745	0	0	0	0	0	0	0	0	0
386	A0A576	TRBV3-1	ENSG00000237702	0	0	0	0	0	0	0	0	0
387	A0A577	TRBV4-1	ENSG00000211710	0	0	0	0	0	0	0	0	0
388	A0A578	TRBV5-1	ENSG00000211734	0	0	0	0	0	0	0	0	0
389	A0A584	TRBV11-2		0	0	0	0	0	0	0	0	0
390	A0A589	TRBV4-3		0	0	0	0	0	0	0	0	0
391	A0A590UK83	SMIM45		0	0.0456481	0	0.0421886	0	0.0555165	0.171099	0.396874	0.633719
392	A0A597	TRBV5-5	ENSG00000211725	0	0	0	0	0	0	0	0	0
393	A0A599	TRBV5-6	ENSG00000211728	0	0	0	0	0	0	0	0	0
394	A0A5A2	TRBV5-8		0	0	0	0	0	0	0	0	0
395	A0A5A6	TRBV11-3	ENSG00000276597	0	0	0	0	0	0	0	0	0
396	A0A5B0	TRBV14	ENSG00000275743	0	0	0	0	0	0	0	0	0
397	A0A5B6	TRBV28	ENSG00000211753	0	0	0	0	0	0	0	0	0
398	A0A5B7	TRBV29-1	ENSG00000232869	0	0	0	0	0	0	0	0	0
399	A0A5B9	TRBC2		0	0	0	0	0	0	0	0	0
400	A0A5F9ZH02	SMIM42	ENSG00000288460	0	0	0	0	0	0	0	0	0
401	A0A5F9ZHS7	NFILZ	ENSG00000268480	0	0	0	0	0	0	0	0	0
402	A0A6I8PU40	TUG1	ENSG00000253352	44.555	34.5947	2.5743	20.8079	10.5917	4.105	41.4988	44.4513	57.4362
403	A0A7P0TBJ1	HAPSTR2		0	0	0	0	0	0	0	0	0
404	A0A804HLA8	GNG5B	ENSG00000133136	0	0	0	0	0	0	0	0	0
405	A0A8I5KQE6	RPSA	ENSG00000288920	1011.27	1155.12	296.14	1179	1545.73	327.55	2267.42	527.586	953.831
406	A0AUZ9	KANSL1L	ENSG00000144445	1.06853	1.01658	0.4475	0.84558	0.557753	0.517719	0.95259	0.711977	1.7641
407	A0AV02	SLC12A8	ENSG00000221955	5.70548	5.30774	2.17698	0.343927	0.334317	0.190559	1.78024	1.94879	2.77341
408	A0AV96	RBM47	ENSG00000163694	23.2519	21.5157	6.13662	18.019	11.9507	7.78995	12.1921	16.7027	15.6124	11.482	5.90443
409	A0AVF1	IFT56	ENSG00000105948	5.97974	5.90204	1.99048	7.0677	5.89995	2.09357	2.73554	3.37186	3.54616
410	A0AVI2	FER1L5	ENSG00000249715	0	0	0.00584935	0.00982464	0.0129609	0.0258567	0.0298835	0.0513455	0.0295154
411	A0AVI4	TMEM129	ENSG00000168936	9.27851	11.1952	6.04018	5.57647	7.85885	3.31543	17.2798	17.9778	15.2055
412	A0AVK6	E2F8	ENSG00000129173	6.35292	5.76425	2.55167	5.19079	3.55905	2.89852	6.14585	6.6214	8.07927
413	A0AVT1	UBA6	ENSG00000033178	25.1705	19.8657	9.47014	10.7914	5.47345	5.39489	5.26583	6.61321	9.29658	11.9326	50.8545
414	A0FGR8	ESYT2	ENSG00000117868	67.0454	52.9934	18.4662	26.0885	17.7992	10.5264	22.2444	25.2397	21.0999	33.8326	30.4155
415	A0FGR9	ESYT3	ENSG00000158220	0.23213	0.108213	0.0680508	0.242885	0.131937	0.0470023	0.101402	0.283741	0.429224
416	A0JD32	TRAV38-2DV8	ENSG00000211817	0	0	0	0	0	0	0	0	0
417	A0JD36	TRDV2	ENSG00000211821	0	0	0	0	0	0	0	0	0
418	A0JD37	TRDV3	ENSG00000256590	0	0	0	0	0	0	0	0	0
419	A0JLT2	MED19	ENSG00000156603	7.97733	11.8058	4.07261	8.35116	14.1173	5.10814	6.04193	7.10599	6.42977
420	A0JNW5	BLTP3B	ENSG00000111647	6.2236	6.1639	2.59495	9.83426	7.23993	4.72566	4.84231	5.33849	4.24169	5.43804	0.031435
421	A0JP26	POTEB3	ENSG00000278522	0	0	0	0.0941274	0	0	0.0318118	0	0
422	A0M8Q6	IGLC7		0	0	0	0	0	0	0	0	0
423	A0MZ66	SHTN1	ENSG00000187164	13.2862	10.7588	6.61157	21.392	9.36522	11.4939	9.82926	12.078	15.666	29.429	16.0009
424	A0PG75	PLSCR5	ENSG00000231213	0	0	0	0	0	0	0.0327166	0.0337279	0
425	A0PJE2	DHRS12	ENSG00000102796	1.61865	2.53842	1.16717	1.73543	2.07743	0.845805	4.9528	4.40048	3.62056
426	A0PJK1	SLC5A10	ENSG00000154025	1.59462	0.905786	0.223426	2.16502	1.37094	0.474828	1.81462	1.68968	2.64503
427	A0PJW6	TMEM223	ENSG00000168569	21.9236	39.6189	14.3721	14.0362	32.6505	9.54753	51.2876	56.1333	39.5197	2.70965	2.39731
428	A0PJW8	DAPL1	ENSG00000163331	2.28128	2.91189	0.278658	0	0.154361	0	0	0	0
429	A0PJX0	CIB4	ENSG00000157884	0	0.0922766	0	0	0	0.22445	0	0.0891413	0
430	A0PJX2	TLDC2	ENSG00000101342	2.02602	2.63269	0.0724323	0.821193	0.641976	0	0.462558	0.604019	0.91372
431	A0PJX4	SHISA3	ENSG00000178343	0	0	0	0.83812	1.57345	0	0	0.0336937	0
432	A0PJX8	TMEM82	ENSG00000162460	0	0	0	0.0502261	0	0	0.0509241	0.0524982	0.15089
433	A0PJY2	FEZF1	ENSG00000128610	0.0471361	0.125564	0	0.116047	0.038273	0.0381771	0.0882451	0	0
434	A0PJZ0	ANKRD20A5P		1.03033	0.630527	0.500016	0.30851	0.0678322	0.180432	0.312798	0.143319	0.308944
435	A0PJZ3	GXYLT2	ENSG00000172986	1.33715	1.87003	0.587996	0.576103	0.86858	0.243676	2.04438	0.903249	1.29806
436	A0PK00	TMEM120B	ENSG00000188735	18.4051	18.3811	2.75523	16.6073	17.1096	2.98361	16.8724	15.6254	16.4189
437	A0PK05	TMEM72	ENSG00000187783	0	0	0	0	0	0.0144102	0.0222058	0	0
438	A0PK11	CLRN2	ENSG00000249581	0	0	0	0	0	0	0	0	0
439	A0ZSE6	TMEM30CP		0	0	0	0	0	0	0	0	0
440	A1A4F0	SLC66A1L		0.134411	0.0447565	0	0.827291	1.25509	0.326593	0.71297	0.562066	0.497073
441	A1A4G5	LNP1	ENSG00000206535	0.139686	0.496137	0.0341252	1.23232	1.6635	0.320553	2.7604	2.00699	1.59279
442	A1A4S6	ARHGAP10	ENSG00000071205	8.10691	7.53597	5.44641	5.11448	3.75754	3.78916	8.89555	9.56169	9.71244	0	0.0336645
443	A1A4V9	CFAP119	ENSG00000196118	0.400885	0.53395	0.146904	0.328989	0.651013	0.21646	0.917292	0.687744	1.91494
444	A1A4Y4	IRGM	ENSG00000237693	1.05779	0.787327	0.615642	1.99148	1.01046	0.705551	2.40746	3.40258	2.81884
445	A1A519	FAM170A	ENSG00000164334	0	0.0499971	0	0	0	0	0.0937003	0.0482984	0.0694095
446	A1A580	KRTAP23-1	ENSG00000186980	0	0	0	0	0	0	0	0	0
447	A1A5B4	ANO9	ENSG00000185101	9.94579	2.77375	2.56571	0.39779	0	0.0581619	1.25477	1.33976	3.25319
448	A1A5C7	SLC22A23	ENSG00000137266	2.65506	2.46201	0.63426	3.13388	2.2104	1.47671	2.77894	2.8216	3.09168
449	A1A5D9	BICDL2	ENSG00000162069	3.47703	2.80906	1.65013	0.0350834	0.0925654	0	16.0781	16.5751	24.9267
450	A1E959	ODAM	ENSG00000109205	0	0	0	0	0	0	0	0	0
451	A1IGU5	ARHGEF37	ENSG00000183111	1.3792	1.38481	0.785325	0.65299	0.671922	0.283562	0.370756	0.163807	0.333494
452	A1KXE4	FAM168B	ENSG00000152102	34.6767	25.3569	1.8473	47.7284	30.0634	5.85378	26.4301	33.2543	25.6514
453	A1KZ92	PXDNL	ENSG00000147485	0.0644236	0	0	0.0132174	0	0	0	0.0138153	0
454	A1L020	MEX3A	ENSG00000254726	0.994522	0.740895	0.0803006	0.622495	0.588532	0.232092	2.61925	2.8412	3.13244
455	A1L0T0	ILVBL	ENSG00000105135	12.5326	14.6576	7.77327	10.5757	11.2908	7.15562	38.9111	47.037	41.0658	24.37	46.6518
456	A1L157	TSPAN11	ENSG00000110900	0.037119	0.0247199	0	0.0456929	0.060279	0.0300639	0.0347459	0	0.0686358
457	A1L162	ERICH2	ENSG00000204334	1.63618	2.12974	0.545069	0.0457752	0	0.0301181	5.10525	4.54537	3.50673
458	A1L167	UBE2QL1	ENSG00000215218	0	0.0112165	0	0	0	0.0272827	1.56607	1.70116	1.35472
459	A1L168	C20orf202	ENSG00000215595	0	0.0428591	0.0235834	0	0.0522556	0	0.0401614	0	0
460	A1L170	C1orf226	ENSG00000239887	2.27672	1.64951	0.430903	1.3859	0.650066	0.141845	4.57459	5.4403	7.12431
461	A1L188	NDUFAF8	ENSG00000224877	32.9961	69.3598	12.6318	74.4279	178.113	27.8444	92.6022	59.4135	50.4458	0	1.13746
462	A1L190	SYCE3	ENSG00000217442	0	0	0.25675	0.43124	0	0.756631	0.437233	0.751247	0
463	A1L1A6	IGSF23	ENSG00000216588	0.313128	0.208532	0.0382485	0.192728	0.593251	0	0	0.0671489	0
464	A1L390	PLEKHG3	ENSG00000126822	5.84177	4.31225	4.68548	11.6098	6.24825	5.60552	9.89709	11.1237	18.1115
465	A1L3X0	ELOVL7	ENSG00000164181	9.93704	7.67458	1.74466	10.1886	7.01787	2.72892	10.254	11.5291	10.0901	0	0
466	A1L3X4	MT1DP		0.205225	0.136672	0.150409	0.378942	0.83318	0.664873	0.256139	0.396085	0
467	A1L429	GAGE12B	ENSG00000216649	0	0	0	0	0	0	1.02796	0.588744	0.676865
468	A1L443	NUTM2F	ENSG00000130950	0	0	0	0	0	0	0	0.0259314	0
469	A1L453	PRSS38	ENSG00000185888	0.0830475	0	0.0304326	0	0	0	0.103651	0	0
470	A1L4H1	SSC5D	ENSG00000179954	0.0630721	0.0140012	0.0231127	0.0388204	0	0.0340561	0.0787197	0.0541021	0.0583124
471	A1L4K1	FSD2	ENSG00000186628	1.43193	1.31792	0.489355	2.64403	2.76955	0.97082	2.98199	2.15295	6.545
472	A1L4L8	PLAC8L1	ENSG00000173261	0.142383	0.189644	0	0.788722	0.462444	0.0576605	0.0888537	0	0
473	A1L4Q6			0	0	0	0	0	0	0	0	0
474	A1X283	SH3PXD2B	ENSG00000174705	1.57955	0.901645	0.520454	6.51127	3.37341	2.54253	1.74777	2.34831	2.82252	1.1816	1.21326
475	A1XBS5	CIBAR1	ENSG00000188343	13.6611	18.4271	9.66629	13.6673	14.2386	7.26237	7.28511	6.16804	9.04778
476	A1YPR0	APM1	ENSG00000184828	0.049498	0.0824095	0.0997615	0.076164	0.0602862	0.170383	0.216223	0.222907	0.160169
477	A1Z1Q3	MACROD2	ENSG00000172264	0.106158	0.0848367	0.054462	0.0653393	0.0344788	0.0515885	0.476981	0.57368	0.353329
478	A2A288	ZC3H12D	ENSG00000178199	0.294516	0.0840587	0.0308358	0.271909	0.0683252	0.119269	0.183792	0.162405	0.486234
479	A2A2V5	SERTM1	ENSG00000180440	0	0	0	0.0594535	0.0522882	0.0130393	0.0200932	0	0
480	A2A2Y4	FRMD3	ENSG00000172159	0.448817	0.389864	0.0786589	8.40741	6.29031	1.40663	0.560165	0.941545	0.649484
481	A2A2Z9	ANKRD18B	ENSG00000230453	9.24184	5.66015	2.79198	7.19499	3.17137	2.67331	4.05086	3.78678	6.71347
482	A2A368	MAGEB16	ENSG00000189023	0.0567811	0	0	0	0	0	0.0708679	0.0365293	0
483	A2A3K4	PTPDC1	ENSG00000158079	2.46815	2.10028	0.678337	2.48968	1.55871	0.731128	1.39762	1.32321	2.30302
484	A2A3L6	TTC24	ENSG00000187862	0	0	0	0	0	0	0	0.0331223	0.0476
485	A2A3N6	PIPSL		0.437407	0.200267	0.671202	0.117784	0	0.0996385	0.0341202	0.1407	0.176924
486	A2AJT9	BCLAF3	ENSG00000173681	1.73319	1.44015	0.792449	2.22161	1.13616	1.01097	1.28004	1.27869	2.07282
487	A2CJ06	DYTN	ENSG00000232125	0	0	0	0	0	0	0	0	0
488	A2IDD5	CCDC78	ENSG00000162004	0.961155	0.384056	0.164366	2.44521	0.208114	0.181643	4.63848	3.42151	10.7819
489	A2JGV3	TRGC1		0	0	0	0	0	0	0	0	0
490	A2NJV5	IGKV2-29		0	0	0	0	0	0	0	0	0
491	A2PYH4	HFM1	ENSG00000162669	0.0209345	0	0	0.0901951	0.101989	0.0762999	0.0783844	0.0808075	0.116128
492	A2RRD8	ZNF320	ENSG00000182986	0.604753	0.447493	0.116961	0.413578	0.23188	0.136058	0.471742	0.313409	0.761019
493	A2RRH5	WDR27	ENSG00000184465	1.09206	0.478466	0.358058	1.62731	0.676704	0.721559	1.34505	2.05221	2.41783
494	A2RRL7	TMEM213	ENSG00000214128	1.27893	0.831442	0.3236	1.25573	0.791202	0.369946	1.59622	1.1754	2.11146
495	A2RRP1	NBAS	ENSG00000151779	6.34923	3.51264	6.14572	8.21616	2.72121	8.89335	1.55311	1.37369	2.7324	2.00605	1.03067
496	A2RTX5	TARS3	ENSG00000185418	3.88594	4.17402	3.14657	5.20787	4.32576	1.8148	5.53447	7.19747	6.60591	0	0
497	A2RTY3	HEATR9	ENSG00000270379	0	0.0349142	0	0	0	0	0	0	0.0969406
498	A2RU14	TMEM218	ENSG00000150433	3.394	3.85085	0.69096	4.6886	6.34861	1.84279	2.90246	3.72001	2.7195
499	A2RU30	TESPA1	ENSG00000135426	0.561312	0.391614	0.0391795	0.444192	0.217032	0.173191	0.300244	0.223546	0.420105
500	A2RU37	LINC02872		0.0908431	0	0.0110964	0.0372754	0	0.0490512	0.0377934	0.0194809	0.0279959
501	A2RU48	SMCO3	ENSG00000179256	0	0.032674	0	0.150989	0.0398374	0	0	0	0.226801
502	A2RU49	HYKK	ENSG00000188266	3.92852	4.84284	5.11517	4.47581	5.97245	7.413	8.03281	7.25942	5.48672
503	A2RU54	HMX2	ENSG00000188816	0	0	0	0.078054	0.0514852	0	0	0.0407926	0
504	A2RU67	FAM234B	ENSG00000084444	1.68723	1.29875	1.40519	1.79373	1.35219	1.79248	17.8995	19.0167	22.406	0.46729	1.11048
505	A2RUB1	MEIOC	ENSG00000180336	0.419088	0.117515	0.0323314	10.087	8.36388	2.66187	0.234	0.227044	0.367069
506	A2RUB6	CCDC66	ENSG00000180376	5.03632	5.85306	2.3763	3.28215	2.96677	1.59964	2.19797	2.22356	5.02145
507	A2RUC4	TYW5	ENSG00000162971	5.67081	5.10795	0.859402	5.45439	5.46299	1.21441	4.73845	4.35315	6.78907	0	0.672843
508	A2RUH7	MYBPHL	ENSG00000221986	0.225717	0.250532	0.0275713	0	0	0	0	0.048404	0
509	A2RUQ5	TMEM132E-DT		0.0774791	0.0515982	0.00946404	0.0476877	0	0.0104588	0	0.016615	0.0238774
510	A2RUR9	CCDC144A	ENSG00000170160	1.02697	0.259419	0.194654	1.47124	0.28754	1.79979	0.154694	0.113911	0.327403
511	A2RUS2	DENND3	ENSG00000105339	8.45851	5.46887	3.04401	9.59518	5.54372	4.59282	1.13618	1.25671	2.12162	0.0746861	0
512	A2RUT3	TMEM89	ENSG00000183396	0.215058	0	0	0.132367	0	0	0	0.138355	0.198829
513	A2RUU4	CLPSL1	ENSG00000204140	0	0.144122	0	0.133199	0	0	0	0.139225	0.20008
514	A2VCK2	DCDC2B	ENSG00000222046	0.153044	0.254804	0.084124	0.141296	0.1864	0.0309888	0.143259	0	0.424483
515	A2VDF0	FUOM	ENSG00000148803	0.113938	0	0.0417525	2.52461	6.84606	2.86075	5.83041	8.06306	3.6869	0	0
516	A2VDJ0	TMEM131L	ENSG00000121210	4.73051	2.60246	3.99456	2.7217	0.818306	1.99066	3.49112	4.48557	6.10393
517	A2VEC9	SSPOP		0.0463827	0.0220637	0.0267094	0.0326265	0	0.0214668	0.169534	0.179038	0.165404
518	A3KFT3	OR2M5	ENSG00000162727	0	0	0	0	0	0	0	0	0
519	A3KMH1	VWA8	ENSG00000102763	15.4698	10.1199	11.1529	5.04916	2.11886	6.16549	2.02434	2.05909	4.87854	2.95556	2.69026
520	A3KN83	MOP3	ENSG00000139697	9.62622	7.91947	6.01813	16.1024	8.05281	10.7546	7.41513	8.61803	11.8374	5.8137	6.62477
521	A3QJZ6	PRAMEF22		0	0	0	0	0	0	0	0	0
522	A3QJZ7	PRAMEF27	ENSG00000274764	0	0	0	0	0	0	0	0	0
523	A4D0S4	LAMB4	ENSG00000091128	0.0176217	0.0117354	0.00645745	0.0433841	0	0	0.043987	0.0113367	0
524	A4D0T7	SMIM30	ENSG00000214194	0	0	0	0	0	0	0	0	0
525	A4D0V7	CPED1	ENSG00000106034	0.0388075	0.0516888	0.0213314	0.0597143	0.0157553	0.0157157	0.0242176	0	0.0179395
526	A4D0Y5	LINC03043		0	0	0	0	0	0	0	0	0
527	A4D126	CRPPA	ENSG00000214960	0.896985	0.784033	0.383482	0.770621	0.591763	0.582712	0.979578	0.925704	1.38216
528	A4D161	FAM221A	ENSG00000188732	1.3181	1.15501	0.254219	0.341591	0.337976	0.084282	3.24692	2.6332	3.27106
529	A4D1B5	GSAP	ENSG00000186088	5.01693	4.65215	1.33811	3.49829	2.78448	0.848679	1.76355	2.49217	2.90629
530	A4D1E1	ZNF804B	ENSG00000182348	0	0	0	0	0	0	0.0687649	0.0850687	0.0815013
531	A4D1E9	GTPBP10	ENSG00000105793	4.4483	5.00419	2.19182	5.54318	4.74546	2.57186	5.93624	5.8732	7.78234	0	1.82591
532	A4D1F6	LRRD1	ENSG00000240720	0	0	0	0.0238767	0	0.0157098	0.0242085	0.0249569	0.0717309
533	A4D1N5			0	0	0	0	0	0	0	0	0
534	A4D1P6	WDR91	ENSG00000105875	2.72652	1.97948	1.25301	2.47596	1.45171	1.26706	2.83114	2.77488	5.64074	0.349129	0
535	A4D1S0	KLRG2	ENSG00000188883	0.133715	0.0890493	0.0489997	0.205751	0.325717	0.270751	5.00665	5.41949	2.84336	0	0
536	A4D1S5	RAB19	ENSG00000146955	1.51806	2.45522	4.05297	0.200218	0.176088	0	1.42101	1.46493	0.70175	0	0.213134
537	A4D1T9	PRSS37	ENSG00000165076	0	0	0.0316021	0	0	0	0	0	0
538	A4D1U4	DENND11	ENSG00000257093	8.4184	7.18931	2.06871	6.40933	3.63027	2.2002	4.65307	5.12459	5.45472
539	A4D1Z8	GRIFIN	ENSG00000275572	0	0	0	0	0	0	0	0	0
540	A4D250	BLACE		0.252597	0.112147	0.0154273	0.181383	0.068367	0.15344	0.420352	0.352094	0.505993
541	A4D256	CDC14C	ENSG00000218305	0.463866	0.213866	0.0392269	0.285506	0.173836	0.0722501	0.133603	0.091822	0.395871
542	A4D263	SPATA48	ENSG00000164500	0	0	0	0	0	0	0	0	0
543	A4D2B0	MBLAC1	ENSG00000214309	1.1707	1.23825	0.176647	1.44111	1.50973	0.585645	2.27765	3.01261	2.80138
544	A4D2B8	PMS2P1		8.70434	7.69883	2.16799	9.45924	11.7058	4.46128	14.2163	13.1246	15.1519
545	A4D2G3	OR2A25	ENSG00000221933	0	0.294731	0	0.0680986	0	0	0.0690449	0.142359	0.102292
546	A4D2H0	CTAGE15	ENSG00000271079	22.1459	12.5162	2.3688	3.88043	2.59197	2.24613	6.42446	6.70007	8.81704
547	A4D2P6	GRID2IP	ENSG00000215045	0.0445717	0.0593662	0.0734995	0.0137167	0.0542862	0	0.598017	0.573491	0.453289
548	A4FU01	MTMR11	ENSG00000014914	1.84142	2.54882	0.754174	3.04457	3.45943	3.17294	8.02138	8.12997	9.84757
549	A4FU28	CTAGE9	ENSG00000236761	3.72534	2.66768	0.822024	0.468445	0.455355	0.729986	1.34987	1.34006	1.59249
550	A4FU49	SH3D21	ENSG00000214193	1.06547	0.163746	0.225255	0.302672	0.133097	0.0497863	0.767196	0.790912	1.55338
551	A4FU69	EFCAB5	ENSG00000176927	0.864927	0.388471	0.324322	0.730441	0.359313	0.260663	0.539753	0.478796	0.836849	0.0459264	0.232307
552	A4GXA9	EME2	ENSG00000197774	1.81102	0.120607	0.763192	0.724533	0.294098	0.440041	1.29968	1.16509	2.51153
553	A4IF30	SLC35F4	ENSG00000151812	0	0	0	0	0	0.0243471	0	0	0.0555842
554	A4QMS7	CFAP90	ENSG00000215217	0	0	0	0.0532796	0.210863	0	0.18907	0.05569	0.160064
555	A4QN01	LINC01553		0	0	0	0	0	0	0	0	0
556	A4QPB2	LRP5L		2.54849	1.83069	1.16474	1.49807	0.790516	0.892899	1.71546	1.32636	3.8387
557	A4QPH2	PI4KAP2		0.318044	0.393353	0.0665982	0.475401	0.479592	0.128797	0.510361	0.438448	0.840123
558	A4UGR9	XIRP2	ENSG00000163092	0	0	0.00298491	0	0	0	0	0	0.00753081	1.69392	9.84964
559	A5A3E0	POTEF	ENSG00000196604	43.3429	48.8847	0.279107	40.3308	38.1114	0.703639	41.4854	50.5465	52.1971
560	A5D6W6	FITM1	ENSG00000139914	0	0	0	0.126692	0	0	0.256905	0	0.475763
561	A5D8T8	CLEC18A	ENSG00000157322	0.0444757	0.0888574	0	0.0273744	0	0	0.0277548	0	0.0411194
562	A5D8V6	VPS37C	ENSG00000167987	8.74294	8.12082	3.44272	6.98612	6.07151	2.43804	22.7333	23.6087	21.8387
563	A5D8V7	ODAD3	ENSG00000198003	0.14324	0.0317974	0.0349933	0.235101	0.193844	0.0580072	1.07266	0.798643	1.58916
564	A5D8W1	CFAP69	ENSG00000105792	1.34921	0.704726	0.145417	0.976976	0.429615	0.214269	0.181601	0.0850977	0.19567
565	A5LHX3	PSMB11	ENSG00000222028	0	0	0	0.0670918	0	0.0220717	0.0680242	0	0
566	A5PKW4	PSD	ENSG00000059915	0.147997	0	0.0180778	0.0759092	0.120169	0.019978	1.83174	1.42818	2.14365
567	A5PL33	KRBA1	ENSG00000133619	3.96152	2.46911	1.34002	1.20351	0.515485	0.421638	1.03007	1.29063	1.76085
568	A5PLK6	RGSL1	ENSG00000121446	0	0	0.0100606	0	0	0	0.0171327	0	0
569	A5PLL1	ANKRD34B	ENSG00000189127	0.104933	0.0524112	0	0.0645855	0.106503	0.0106236	0.933133	1.09699	2.20708
570	A5PLL7	PEDS1	ENSG00000240849	19.7076	23.498	4.85659	11.918	14.1502	3.67679	55.0474	51.6278	42.05	2.45684	0.668162
571	A5PLN7	FAM149A	ENSG00000109794	0	0.0254238	0	2.02074	2.16984	0.432881	0.190589	0.34384	0.352951
572	A5PLN9	TRAPPC13	ENSG00000113597	10.9782	13.3593	3.38902	11.6916	13.641	4.02815	11.1067	11.8567	10.7956	1.11672	2.71077
573	A5X5Y0	HTR3E	ENSG00000186038	0	0.0321393	0	0	0	0	0	0	0
574	A5YKK6	CNOT1	ENSG00000125107	37.1162	26.6427	15.5836	41.3454	18.8212	17.9809	13.474	15.358	14.9384	2.99881	4.61738
575	A5YM69	ARHGEF35	ENSG00000213214	48.4846	35.1233	23.134	0.590674	0.508193	0.168973	16.1438	16.6428	14.8519
576	A5YM72	CARNS1	ENSG00000172508	0	0.069283	0.0190616	0.0640322	0.0422363	0.0210652	0.275919	0.284448	0.529009
577	A6BM72	MEGF11	ENSG00000157890	0.0872743	0.0232486	0.0127926	0.0966898	0.0566912	0.0565491	0.0108926	0.0112293	0.0645506
578	A6H8M9	CDHR4	ENSG00000187492	0	0	0	0.229833	0.0673778	0	0	0	0
579	A6H8Y1	BDP1	ENSG00000145734	8.50058	5.52451	1.57801	7.99148	3.33758	2.31762	3.28638	4.10754	5.11875
580	A6H8Z2	FAM221B	ENSG00000204930	0	0.0219146	0	0	0	0	0	0	0
581	A6NC05	C5orf63	ENSG00000164241	0.872349	1.40397	0.332991	1.25282	1.01821	0.397431	3.27765	1.3095	2.48677
582	A6NC42	DPPA5	ENSG00000203909	0	0	0	0	0	0.0633392	0	0	0.144603
583	A6NC51	TMEM150B	ENSG00000180061	0	0	0	0	0	0.12771	0.0655997	0	0.0971874
584	A6NC57	ANKRD62	ENSG00000181626	0.392585	0.348596	0.0799234	0.295329	0.212511	0.247308	0.394707	0.364815	0.625096
585	A6NC62	RBAKDN		0	0	0	0	0	0	0	0	0.329665
586	A6NC78	GOLGA8IP		0	0.0362012	0.0398397	0.368034	0.176552	0.110068	0.339226	0.139885	0.402056
587	A6NC86	PINLYP	ENSG00000234465	0.112817	0	0	0	0.0916043	0.182749	0.492822	0.362898	0.417215
588	A6NC97	FAM172BP		0.449795	0.389411	0.131861	0.110738	0.073044	0.0182152	0.0842078	0.144685	0.207926
589	A6NC98	CCDC88B	ENSG00000168071	0.79729	0.978094	0.361363	0.723174	0.817736	0.229412	0.79869	1.12034	1.00869	0	0.189056
590	A6NCC3	GOLGA8O	ENSG00000206127	1.65117	0.808154	0.2187	4.42021	1.3407	0.692838	1.61389	1.63818	2.63011
591	A6NCE7	MAP1LC3B2	ENSG00000258102	39.0827	48.8328	19.0503	33.7535	39.5919	20.098	44.9849	52.2023	38.3129
592	A6NCF5	KLHL33	ENSG00000185271	0	0	0	0.0682082	0	0	0	0	0.0512281
593	A6NCF6	MAGEA13P		0	0	0	0	0	0	0	0	0
594	A6NCI4	VWA3A	ENSG00000175267	0.0224214	0	0	0.0138002	0	0	0.0419758	0.0432734	0.0829175
595	A6NCI5	LINC00862		0.218549	0.291091	0.0533913	0.717414	0.473213	0.17701	0.181846	0.1406	0.404113
596	A6NCI8	C2orf78	ENSG00000187833	0	0	0.0248458	0.0208657	0	0.0137287	0.0211556	0.0218096	0.0313425
597	A6NCJ1	TEKTIP1	ENSG00000183397	6.61521	1.63925	0.507377	1.79908	0.624575	0.436106	2.97614	2.17739	3.12912
598	A6NCK2	TRIM43B	ENSG00000144010	0	0	0	0	0	0.0250623	0	0	0
599	A6NCL1	GMNC	ENSG00000205835	0	0	0	0	0.0231286	0	0	0.0183251	0
600	A6NCL2	LRCOL1	ENSG00000204583	0.35433	0	0	0.290782	0.191803	0	0.147412	0.379921	0
601	A6NCL7	ANKRD33B	ENSG00000164236	0.276513	0.12522	0.0891686	9.70774	5.72078	3.28322	0.207068	0.298857	0.224969
602	A6NCM1	IQCA1L	ENSG00000278685	0	0.0528003	0	0.0487988	0.0321881	0.0160537	0.0989538	0.0255032	0.0366505
603	A6NCN2	KRT87P		0	0	0	0	0	0	0	0	0
604	A6NCN8	TEX52	ENSG00000283297	0	0	0	0	0	0	0	0	0
605	A6NCQ9	RNF222	ENSG00000189051	0.303018	0.179376	0.0987026	0.310841	0.136689	0.0954427	0.357183	0.346564	0.373534
606	A6NCS4	NKX2-6	ENSG00000180053	0.341815	0	0	0.070128	0	0	0.0711026	0	0
607	A6NCS6	C2orf72	ENSG00000204128	0	0	0	2.98241	3.70026	1.02787	0.575973	0.630888	0.639987	1.51891	0
608	A6NCV1	OR6C74	ENSG00000197706	0	0	0	0	0	0	0	0	0
609	A6NCW0	USP17L3	ENSG00000225327	0	0	0.0474925	0	0	0	0	0	0
610	A6NCW7	USP17L4	ENSG00000236125	0	0	0	0	0	0	0	0	0
611	A6ND01	IZUMO1R	ENSG00000183560	0.548356	0.365185	0	0	0	0	0	0	0.126744
612	A6ND36	FAM83G	ENSG00000188522	4.47439	3.77751	3.04688	7.39446	4.11938	4.28026	5.51848	5.75707	5.14649	0	0.11816
613	A6ND48	OR14I1	ENSG00000189181	0	0	0	0	0	0	0	0	0
614	A6ND91	ASPDH	ENSG00000204653	0.197755	0	0.072467	0.0608582	0.0802854	0.040042	0.30852	0.0636114	0.0914157
615	A6NDA9	LRIT2	ENSG00000204033	0.0649437	0.0648752	0	0	0	0	0.0202639	0	0.0300214
616	A6NDB9	PALM3	ENSG00000187867	0.137028	0.0912558	0	1.46189	1.07554	0.110984	10.0334	8.75675	17.6518	0	0.362952
617	A6NDD5	SYNDIG1L	ENSG00000183379	0	0.0263698	0	0	0.0643022	0.0481057	0	0.0764215	0.146433
618	A6NDE4	RBMY1B	ENSG00000242875	0	0	0	0	0	0	0	0	0
619	A6NDE8	GAGE12H	ENSG00000224902	0	0	0	0	0	0	0.685308	0.94199	1.52295
620	A6NDG6	PGP	ENSG00000184207	6.28717	9.88663	2.96736	12.0548	18.2817	5.02553	46.753	49.7018	40.7194	17.2792	23.1576
621	A6NDH6	OR5H15	ENSG00000233412	0	0	0	0	0	0	0	0	0
622	A6NDI0	TRIM49B	ENSG00000182053	0	0	0	0	0	0	0	0	0
623	A6NDK9	GOLGA6C	ENSG00000167195	1.42013	0.817949	0	2.27969	0.825869	0.0155434	0.8982	0.91362	1.59684
624	A6NDL7	METTL21EP		0.0446488	0.0297344	0.0818074	0.109924	0.0362534	0.0542438	0.0557257	0.0861725	0.206397
625	A6NDL8	OR6C68	ENSG00000205327	0	0	0	0.0676634	0	0	0	0	0
626	A6NDN3	GOLGA6B	ENSG00000215186	0	0	0	0	0	0	0	0	0
627	A6NDN8			0	0	0	0	0	0	0	0	0
628	A6NDP7	MYADML2	ENSG00000185105	0.084199	0	0	0.0518238	0	0	0.052544	0.0270841	0.15569
629	A6NDR6	MEIS3P1		1.62649	1.75716	0.0927151	3.73741	3.87394	0.322019	5.02991	5.46443	4.24392
630	A6NDS4	TBC1D3B	ENSG00000274808	2.15262	2.31326	0.466124	6.38371	2.1451	1.22836	4.21318	2.51793	9.36288
631	A6NDU8	RIMOC1	ENSG00000205765	18.0283	26.9086	5.57782	9.12524	9.69476	3.53036	8.37619	10.5936	7.98667	0.23855	2.56229
632	A6NDV4	TMEM8B	ENSG00000137103	1.63195	1.38155	0.679116	0.715035	0.808533	0.560074	1.00115	1.10328	1.07406
633	A6NDX4			0	0	0	0	0	0	0	0	0
634	A6NDX5	ZNF840P		0	0	0	0	0	0	0	0	0
635	A6NDY0	PABPN1L	ENSG00000205022	0	0	0	0.0486121	0	0	0.147863	0.101622	0.219062
636	A6NDY2	FAM90A10	ENSG00000285950	0	0	0	0	0	0	0	0	0
637	A6NDZ8	MBD3L4	ENSG00000205718	0	0	0	0	0	0	0	0	0
638	A6NE01	FAM186A	ENSG00000185958	0.127881	0.264954	0.0364479	0.148673	0.265356	0.0230166	0.319213	0.283375	0.223324	0.701826	0
639	A6NE02	BTBD17	ENSG00000204347	0.0615185	0.040969	0	0.0378641	0	0	0	0	0
640	A6NE52	WDR97	ENSG00000179698	0.319008	0.0386268	0.0106273	0.339144	0.0941907	0.0587216	0.615323	0.391801	0.723929
641	A6NE82	MBD3L3	ENSG00000182315	0	0	0	0	0	0	0	0	0
642	A6NEC2	NPEPPSL1		0	0	0	0	0	0	0	0	0
643	A6NED2	RCCD1	ENSG00000166965	6.30486	6.43485	3.73219	16.3031	13.9343	10.5303	14.8534	13.3445	20.0741	0.506305	0.53172
644	A6NEE1	PLEKHD1	ENSG00000175985	0.0569691	0.0758786	0	0.035064	0	0.0230706	0.959885	0.842956	0.84272
645	A6NEF3	GOLGA6L4	ENSG00000184206	1.01803	0.316385	0.0497407	1.54558	0.349012	0.119099	0.818825	0.596717	2.30072
646	A6NEH6	TMEM247	ENSG00000284701	0	0	0	0	0	0	0	0	0
647	A6NEH8	ZNF503-AS2		0.83857	0.921454	0.107553	0.412906	0.817072	0.152817	0.784959	0.755275	0.658995
648	A6NEK1	ARRDC5	ENSG00000205784	1.32344	0.83939	0.115469	1.0473	0.358196	0.20417	0.7079	0.608153	1.34009
649	A6NEL2	SOWAHB	ENSG00000186212	4.17011	3.41259	0.686365	0.0435029	0	0	3.68297	4.36521	2.67919
650	A6NEL3	FAM86C2P		1.27716	1.36826	0.305227	3.11015	3.74227	0.382284	3.88108	3.75098	3.79904
651	A6NEM1	GOLGA6L9	ENSG00000197978	0.495608	0.235755	0.0432416	0.798921	0.153302	0.0669015	0.38292	0.455489	1.22189
652	A6NEN9	CXorf65	ENSG00000204165	0	0	0	0	0	0	0.0730373	0	0.108206
653	A6NEQ0	RBMY1E	ENSG00000242389	0	0	0	0	0	0	0	0	0
654	A6NEQ2	FAM181B	ENSG00000182103	0.554691	0.554106	0.426858	0.136563	0	0.0224631	0.0346152	0.142741	0
655	A6NER0	TBC1D3E		0	0	0	0	0	0	0	0	0
656	A6NER3	GAGE12J	ENSG00000224659	0	0	0	0	0	0	0	0	0
657	A6NES4	MROH2A	ENSG00000185038	0	0	0.049736	0.0596694	0.0629737	0.00785197	0.0241994	0.124738	0.107556
658	A6NET4	OR5K3	ENSG00000206536	0	0.213497	0	0	0.173536	0	0.133373	0	0
659	A6NEV1	PRR23A	ENSG00000206260	0.80542	0.625777	0.311542	0.660972	0.326988	0.489252	1.08901	1.15146	2.31666
660	A6NEY8	PRORSD1P		0.239731	0.255443	0.105419	1.65258	0.700754	0.330082	2.87237	1.51143	5.58532
661	A6NF01	POM121B		0	0	0	0	0	0	0	0	0
662	A6NF34	ANTXRL	ENSG00000274209	0.0903527	0.0300858	0	0.0556114	0.0733636	0.0182949	0.0281921	0.0290636	0.0417672
663	A6NF36	CCDC182	ENSG00000166329	0	0	0	0	0	0	0	0	0
664	A6NF83	NUPR2	ENSG00000185290	2.23661	2.52069	0.126093	1.37661	2.51454	0	0.536824	0.553419	0.47719
665	A6NF89	OR6C6	ENSG00000188324	0	0	0	0.0672338	0	0	0.0681682	0.0702754	0
666	A6NFA0	SPATA31F3	ENSG00000187791	0	0	0	0	0	0	0	0	0
667	A6NFA1	TRABD2B	ENSG00000269113	0.132174	0.0684624	0.0591984	0.0451956	0.0238492	0.0356841	0.0824826	0.0944804	0.0814665
668	A6NFC5	TMEM235	ENSG00000204278	0	0	0.0607431	0	0	0.0335639	0	0.0266601	0.0383131
669	A6NFC9	OR2W5P		0	0	0	0	0	0	0	0	0
670	A6NFD8	HELT	ENSG00000187821	0	0	0	0	0	0	0	0	0
671	A6NFE2	SMCO2	ENSG00000165935	0.243462	0.216183	0.0297388	0.349648	0.0658946	0	0	0.0522093	0.0750299
672	A6NFE3	EFCAB10	ENSG00000185055	0.540461	0.899817	0.445615	1.82957	1.53593	2.18869	0.42159	1.47772	0.749513
673	A6NFF2	NAP1L6P		0.101006	0.0336331	0.0370135	0.186505	0.12302	0.040904	1.13458	0.779768	0.653685
674	A6NFH5	FABP12	ENSG00000197416	0	0	0	0	0	0	0	0	0
675	A6NFI3	ZNF316	ENSG00000205903	5.50435	2.57358	1.68263	2.74717	1.08839	1.25313	16.8723	16.7149	27.0928	0	0.727242
676	A6NFK2	GRXCR2	ENSG00000204928	0	0	0	0	0	0.0559624	0.0862369	0	0
677	A6NFN3	RBFOX3	ENSG00000167281	0.172622	0	0.0126514	2.37994	2.32672	2.20903	0.0861792	0.0666324	0.127676
678	A6NFN9	ANKUB1	ENSG00000206199	0.20871	0.0277986	0.0305926	0	0	0.0169041	0	0	0
679	A6NFQ2	TCAF2	ENSG00000170379	2.21882	1.23841	0.495594	1.36567	0.514747	0.325189	1.54289	1.42745	2.77425	0.225173	0.197528
680	A6NFQ7	DPRX	ENSG00000204595	0.159302	0.212179	0	0.686345	0	0	0.198824	0.102485	0
681	A6NFR6	C5orf60		2.36917	1.29603	0.961197	3.22888	2.26721	1.33635	1.95369	1.63304	4.53722
682	A6NFT4	CFAP73	ENSG00000186710	0.0681823	0	0.199883	0.0419656	0	0.138058	0.255293	0.131592	0.378222
683	A6NFU0	FAM187A	ENSG00000214447	0	0	0	0	0	0	0	0	0
684	A6NFU8	PGPEP1L	ENSG00000183571	0	0.0927121	0	0.171371	0.0565192	0.0563775	0.521259	0.492591	0.514838
685	A6NFX1	MFSD2B	ENSG00000205639	0	0.0455876	0.0501694	0	0.111164	0	0.0854362	0.0440386	0.189863
686	A6NFY4	NEMP2	ENSG00000189362	5.30757	7.82537	1.88255	3.3017	3.43384	1.87353	2.9225	3.34151	2.28295
687	A6NFY7	SDHAF1	ENSG00000205138	4.4723	8.93516	1.40474	9.9433	24.4562	3.5853	19.8212	22.2542	13.417
688	A6NFZ4	FAM24A	ENSG00000203795	0.519604	0.115346	0	0.852832	0.281268	0	0	0.557133	0.640524
689	A6NG13	MGAT4D	ENSG00000205301	0	0	0	0	0	0	0	0	0
690	A6NGA9	TMEM202	ENSG00000187806	0	0.0530448	0	0	0	0	0	0	0
691	A6NGB0	TMEM191C	ENSG00000206140	1.50064	1.47275	3.32838	1.36114	1.41086	1.69518	35.6842	28.1494	18.4742
692	A6NGB7	TMEM221	ENSG00000188051	1.49761	1.60289	1.17599	0.427963	0.217145	0.259921	0.634176	0.550551	0.543947
693	A6NGB9	WIPF3	ENSG00000122574	1.2336	1.51162	0.443012	1.0478	0.761253	0.599482	0.461895	0.619025	0.729927
694	A6NGC4	TLCD2	ENSG00000185561	4.05845	2.98237	1.05772	2.98245	1.53403	1.06971	3.53698	3.55629	4.93282
695	A6NGD5	ZSCAN5C	ENSG00000204532	0	0	0	0	0	0	0	0	0
696	A6NGE4	DCAF8L1	ENSG00000226372	0.447909	0.19886	0.120366	0.294063	0.266704	0.314406	0.223612	0.249735	0.276072
697	A6NGE7	URAD	ENSG00000183463	0	0	0.072467	0	0	0	0	0	0
698	A6NGG3	LINC03041		0	0	0	0.167641	0	0	0	0.175225	0.251815
699	A6NGG8	PCARE	ENSG00000179270	0	0	0.0161061	0	0	0.047464	0	0	0.013545
700	A6NGH7	CCDC160	ENSG00000203952	1.11254	0.370456	0.116483	0.244557	0	0.0965448	0	0.0511242	0
701	A6NGH8	ANKRD61	ENSG00000157999	0.943053	0.579728	0.0265831	0.982285	0.824632	0.146886	0.407428	0.326684	1.00602
702	A6NGJ6	TRIM64	ENSG00000204450	0	0	0	0	0	0.0545387	0	0	0
703	A6NGK3	GAGE10	ENSG00000215274	0	0	0	0	0	0	0	0	0
704	A6NGN4	PRAMEF25	ENSG00000276299	0	0	0	0	0	0	0	0	0
705	A6NGN9	IGLON5	ENSG00000142549	0.166497	0.110881	0	0.348423	0.189266	0.0674256	0.290924	0.257072	0.369437
706	A6NGQ2	OOEP	ENSG00000203907	0	0	0	0.0938493	0	0	1.52246	1.8638	1.55069
707	A6NGR9	MROH6	ENSG00000204839	1.81046	0.571121	0.279343	1.30982	0.438432	0.102902	2.79479	1.55298	4.37547
708	A6NGS2	ERICH4	ENSG00000204978	0	0.14534	0	0.134326	0	0.0441902	0	0	0
709	A6NGU5	GGT3P		0	0.168826	0.0557384	0.436888	0.658687	0.266921	0.0316399	0.032618	0
710	A6NGU7	LINC01546		0	0.101997	0	0	0	0	0	0	0
711	A6NGW2	STRCP1		0	0	0	0	0	0	0	0	0
712	A6NGY1	FRG2C	ENSG00000172969	0.0997854	0.132907	0.219397	0.0307085	0.0405113	0.484917	0.124541	0.128391	0.322893
713	A6NGY3	C5orf52	ENSG00000187658	0	0	0	0	0	0	0	0	0
714	A6NGY5	OR51F1	ENSG00000280021	0	0	0	0	0	0	0	0	0
715	A6NGZ8	SMIM9	ENSG00000203870	0	0	0	0	0.247494	0.0411456	0.0634045	0.0653644	0
716	A6NH00	OR2T8	ENSG00000177462	0	0	0	0	0	0	0	0	0
717	A6NH11	GLTPD2	ENSG00000182327	0.422373	0.843855	0.216689	0.311961	0.0685908	0.205256	2.26679	2.60859	2.1868
718	A6NH13	DNAJC9-AS1		0.288952	0.192431	0.0794145	0.355695	0.11731	0.102389	0.518417	0.325313	0.868225
719	A6NH21	SERINC4	ENSG00000184716	0.289734	0.192952	0.151675	0.0254755	0.0336078	0.0502854	0.335784	0.346164	1.30108
720	A6NH52	TVP23A	ENSG00000166676	1.73129	1.40004	0.668415	2.05507	1.8827	0.863872	1.85212	2.06848	2.68678
721	A6NH57	ARL5C	ENSG00000141748	0	0	0	0	0	0	0.068458	0.282297	0.202844
722	A6NHA9	OR4C46	ENSG00000185926	0	0	0	0	0	0	0	0	0.102622
723	A6NHC0	CAPN8	ENSG00000203697	1.17919	0.687133	0.612158	0.241927	0.199472	0.0596914	0.27595	0.189653	0.635951
724	A6NHG4	DDTL	ENSG00000099974	1.70468	1.93414	0.393316	1.39896	1.12783	0.460226	1.8124	1.34039	4.49463
725	A6NHG9	OR5H14	ENSG00000236032	0.110641	0	0	0	0	0	0	0	0
726	A6NHJ4	ZNF860	ENSG00000197385	2.15729	1.84409	0.365771	0.673806	0.496738	0.130393	1.94904	1.86429	1.90519
727	A6NHL2	TUBAL3	ENSG00000178462	1.83721	2.44702	1.32544	3.85174	3.72939	1.51126	2.97373	3.2134	3.29097	0	0
728	A6NHM9	MOXD2P		0.0686813	0	0	0	0	0	0	0	0
729	A6NHN0	OTOL1	ENSG00000182447	0	0	0	0	0	0	0.0449225	0	0
730	A6NHN6	NPIPB15	ENSG00000196436	0	0	0	0	0	0	0	0	0
731	A6NHP3	SPDYE2B	ENSG00000173678	0	0	0	0	0	0	0	0	0
732	A6NHQ2	FBLL1	ENSG00000188573	0.097569	0.0649774	0.035754	0.0600529	0.475338	0	0.0608875	0	0.0902061	2.39709	1.31291
733	A6NHQ4	EPOP	ENSG00000277303	3.06903	3.66191	0.316305	8.34291	9.13717	1.60535	10.9526	8.8643	8.98518
734	A6NHR8	FAM47DP		0	0	0	0	0	0	0	0	0
735	A6NHR9	SMCHD1	ENSG00000101596	11.8679	7.97492	4.51473	10.5722	4.34941	4.75789	3.4022	3.14744	5.17249	6.63346	10.9343
736	A6NHS1			0	0	0	0	0	0	0	0	0
737	A6NHS7	MANSC4	ENSG00000205693	0.0942722	0	0	0.174071	0.0765461	0.0381771	0.0588301	0.0606487	0
738	A6NHT5	HMX3	ENSG00000188620	0.0961155	0.128019	0.0352214	0	0	0	0.119961	0.247338	0.177724
739	A6NHX0	CASTOR2	ENSG00000274070	2.19607	1.87544	1.0651	4.77056	3.5453	10.8342	5.10289	5.44347	6.84345	0	0.230078
740	A6NHY2	ANKDD1B	ENSG00000189045	0.323599	0.0808143	0	0.0746896	0.131376	0.0163808	0.176698	0.130114	0.186987
741	A6NHZ5	LRRC14B	ENSG00000185028	0.0656249	0	0	0	0	0	0	0	0
742	A6NI03	TRIM64B	ENSG00000189253	0	0	0	0	0	0	0	0	0
743	A6NI15	MSGN1	ENSG00000151379	0	0	0	0	0.144017	0.071828	0	0	0
744	A6NI28	ARHGAP42	ENSG00000165895	14.0689	9.21645	1.60004	8.07201	4.6307	1.63733	0.110085	0.302997	0.120503
745	A6NI47	POTEM	ENSG00000222036	2.27641	1.58819	1.1009	5.89037	4.81582	5.93884	2.75418	3.2179	3.06387
746	A6NI56	CCDC154	ENSG00000197599	0.282687	0.0313766	0.0172651	0.115994	0	0.0381596	0.147008	0.151552	0.217796
747	A6NI61	MYMK	ENSG00000187616	0	0	0	0.0776723	0	0	0	0	0
748	A6NI72	NCF1B		0.0680924	0	0.0249524	0	0	0	0.0424927	0	0
749	A6NI73	LILRA5	ENSG00000187116	0.226875	0.100727	0.138563	0.13964	0	0.183753	0.235967	0.145957	0.419508
750	A6NI79	CCDC69	ENSG00000198624	9.20214	12.4993	2.29259	1.5141	1.55355	0.430461	2.08476	1.25044	2.02163
751	A6NI86	GOLGA6L10	ENSG00000278662	4.36207	1.26707	0.289086	6.28362	1.11154	0.281887	5.02436	3.5377	10.7043
752	A6NI87	CBY3	ENSG00000204659	0	0	0	0	0	0	0.238589	0.327952	0.706948
753	A6NIE6	RRN3P2		0.0430835	0.057384	0	0.0795526	0.13993	0.0697895	0.376404	0.166303	0.199161
754	A6NIE9	PRSS29P		0	0	0	0	0	0	0	0	0
755	A6NIH7	UNC119B	ENSG00000175970	18.2126	24.9759	2.98053	10.3874	10.3155	2.3256	21.824	26.1932	17.7267	8.43083	14.0746
756	A6NIJ5	FAM90A20P	ENSG00000233295	0	0	0	0	0	0	0	0	0
757	A6NIJ9	OR6C70	ENSG00000184954	0	0	0	0	0	0	0	0	0
758	A6NIK2	LRRC10B	ENSG00000204950	0	0	0.0340944	0.0286327	0.0377728	0.0188391	1.68378	1.01755	1.11825
759	A6NIM6	SLC15A5	ENSG00000188991	0.105947	0.070557	0	0.0434731	0	0	0	0	0
760	A6NIN4	RNF227	ENSG00000179859	0	0	0	0	0	0	0	0	0
761	A6NIR3	AGAP5	ENSG00000172650	1.65948	0.680093	0.155926	1.62376	0.345498	0.482485	1.8322	1.56034	4.83878
762	A6NIU2	LINC01549		0.287944	0.19176	0.211034	0.0886136	0	0.408127	0.0898451	0.0926224	0.399322
763	A6NIV6	LRRIQ4	ENSG00000188306	0.0565943	0	0	0	0	0	0.176587	0.145637	0.366264
764	A6NIX2	WTIP	ENSG00000142279	0.0468367	0.124766	0.171632	5.41958	7.14962	2.59852	1.25681	0.753293	0.866044
765	A6NIY4	SPDYE5	ENSG00000170092	1.16117	0.67019	0.113469	0.500283	0.0314278	0.14107	0.386465	0.473114	1.43139
766	A6NIZ1	RAP1BL		0	0	0	0	0	0	0	0	0
767	A6NJ08	MBD3L5	ENSG00000237247	0	0	0	0	0	0	0	0	0
768	A6NJ46	NKX6-3	ENSG00000165066	0	0	0.0686529	0	0	0	0	0	0
769	A6NJ64	NPIPB2	ENSG00000234719	0	0	0	0	0	0	0	0	0
770	A6NJ69	IGIP	ENSG00000182700	0.970796	1.29303	0.144934	0.774559	0.467115	0.39314	1.1892	1.36475	2.09425
771	A6NJ78	METTL15	ENSG00000169519	13.6515	11.9247	11.5385	8.33046	5.54231	7.4785	3.89489	4.84242	5.44619	0	1.83795
772	A6NJ88	SAGE2P		0	0	0	0	0	0	0	0	0
773	A6NJB7	PRR19	ENSG00000188368	0.539754	0.943573	0.173068	1.0797	1.58871	0.601102	1.85257	2.08346	1.99609
774	A6NJG2	SOWAHD	ENSG00000187808	0.19477	0.475602	0.285493	0.0399597	0.158147	0.0525835	0.526696	0.918884	0.420167
775	A6NJG6	ARGFX	ENSG00000186103	9.25282	5.36124	2.02395	7.65191	3.64066	3.13632	8.73757	8.05052	15.2814
776	A6NJI1	C11orf86	ENSG00000173237	7.75299	19.6086	1.1492	3.00254	7.6391	1.02305	0.108724	0.336255	0.161077
777	A6NJI9	LRRC72	ENSG00000205858	0	0	0	0	0	0	0	0	0
778	A6NJJ6	C19orf67	ENSG00000188032	0	0	0.0261422	0	0	0	0	0	0.0659558
779	A6NJL1	ZSCAN5B	ENSG00000197213	1.26972	0.930143	0.535079	0.54705	0.257743	0.257096	0.911215	0.776012	1.23259
780	A6NJQ4	FAM90A8	ENSG00000285937	0	0	0	0	0	0	0	0	0
781	A6NJR5			0	0	0	0	0	0	0	0	0
782	A6NJT0	UNCX	ENSG00000164853	0	0.043074	0	0	0	0	0	0.124831	0.0597983
783	A6NJU9	NPIPB13	ENSG00000198064	0	0	0	0	0	0	0	0	0
784	A6NJV1	FAM166C	ENSG00000173557	0	0	0	0.548512	0.120601	0.360897	0.0926891	0	0.137321
785	A6NJW4	LRRC3C	ENSG00000204913	0	0	0	0	0	0	0	0	0
786	A6NJW9	CD8B2	ENSG00000254126	0	0	0	0	0	0	0	0	0
787	A6NJY1	SLC9B1P1		0	0	0	0	0	0	0	0	0
788	A6NJY4	TMEM238L	ENSG00000263429	0	0	0	0	0	0	0	0	0
789	A6NJZ3	OR6C65	ENSG00000205328	0	0	0	0	0	0	0	0	0
790	A6NJZ7	RIMBP3C	ENSG00000183246	0.178194	0.320411	0.111008	0.339999	0.318314	0.202056	0.922971	1.112	1.38388
791	A6NK02	TRIM75	ENSG00000250374	0	0	0	0	0	0	0	0	0
792	A6NK06	ACOD1	ENSG00000102794	0	0.0328928	0	0.0304	0	0	0	0.0317753	0
793	A6NK44	GLOD5	ENSG00000171433	0	0.0932782	0	0	0	0	0.961477	0.81098	0.388486
794	A6NK53	ZNF233	ENSG00000159915	0.480474	0.516888	0.176069	0.614204	0.69023	0.419087	0.553546	0.261551	0.751749
795	A6NK58	LIPT2	ENSG00000175536	2.15058	3.79535	2.049	2.05168	2.96855	1.87247	4.63011	5.39583	4.37424	2.65771	2.43833
796	A6NK59	ASB14	ENSG00000239388	0.780306	0.498003	0.0238285	1.18067	0.712782	0	0.71013	0.711165	0.991954
797	A6NK75	ZNF98	ENSG00000197360	0.82217	0.577953	0.100428	0.309246	0.296701	0.332951	0.741103	0.881552	1.26688
798	A6NK89	RASSF10	ENSG00000189431	0.153842	0.102453	0.0422814	1.75174	1.59267	1.27717	0.120005	0.148458	0.284465
799	A6NK97	SLC22A20P		0.564562	0.202449	0.111399	0.0801884	0.105786	0.0527605	0.650423	0.195571	0.923464
800	A6NKB5	PCNX2	ENSG00000135749	3.13455	2.30935	0.410629	3.26208	2.52056	1.04249	1.9561	1.77302	1.764
801	A6NKC0	FAM90A7	ENSG00000285975	0	0	0.020514	0.0344555	0.0454544	0	0.0349343	0	0
802	A6NKC9	SH2D7	ENSG00000183476	0	0	0	0.167907	0.0443012	0.0441902	0	0.0351006	0.151329
803	A6NKD2	TSPY2	ENSG00000168757	0	0	0	0	0	0	0	0	0
804	A6NKD9	CCDC85C	ENSG00000205476	8.60992	8.40081	2.90829	16.0885	13.509	5.17481	36.2136	41.4903	29.8717
805	A6NKF1	SAC3D1		8.95916	14.2581	2.17262	12.4072	17.3306	2.2676	41.2742	46.5338	34.7767
806	A6NKF2	ARID3C	ENSG00000205143	0	0	0.0305309	0	0.0676497	0.06748	0.0519927	0.0535999	0
807	A6NKF7	TMEM88B	ENSG00000205116	0	0	0.0768857	0	0	0.0849673	0	0	0
808	A6NKG5	MART1	ENSG00000254656	0.0246191	0	0	0.0151529	0	0.0996992	0	0	0.0227613
809	A6NKH3	RPL37AP8		0	0	0	0	0	0	0	0	0
810	A6NKK0	OR5H1	ENSG00000231192	0.109584	0	0	0	0	0	0	0	0
811	A6NKL6	TMEM200C	ENSG00000206432	0	0	0	0	0	0	0.0335515	0.0345887	0.0994146
812	A6NKN8	PCP4L1	ENSG00000248485	0	0	0	0	0	0	0.135714	0.233182	0
813	A6NKP2	SDR42E2	ENSG00000183921	0	0	0	0	0	0	0	0	0
814	A6NKQ9	CGB1	ENSG00000267631	0	0	0	0	0	0	0.088004	0	0
815	A6NKT7	RGPD3	ENSG00000153165	0.456994	0.292636	0.109496	0.389459	0.0856304	0.14236	0.065812	0.10177	0.178753
816	A6NKU9	SPDYE3	ENSG00000214300	1.87982	1.55407	0.273168	1.71557	2.10532	0.55126	3.41815	2.93998	3.65571
817	A6NKW6	SHISAL2B	ENSG00000145642	0	0.0710921	3.36421	0	0	2.85321	0.0666173	0	0
818	A6NKX1	FAM223B		0	0	0	0	0	0	0	0	0
819	A6NKX4	SLC22A31	ENSG00000259803	0.110998	0.110881	0	0.273273	0.225317	0.0899008	2.59754	2.64213	3.54044
820	A6NL05	FAM74A7		0	0.0363159	0	0	0	0	0.0680601	0	0.100833
821	A6NL08	OR6C75	ENSG00000187857	0	0	0	0	0	0	0	0	0
822	A6NL26	OR5B21	ENSG00000198283	0	0	0	0	0	0	0	0	0
823	A6NL46			0	0	0	0	0	0	0	0	0
824	A6NL82	CFAP144	ENSG00000186973	0.599002	0.797826	0.292671	0.491574	0	0.161717	0	0.128453	0.553799
825	A6NL88	SHISA7	ENSG00000187902	0.0171049	0	0.00626806	0.0315837	0	0.00692691	0.0106742	0.0550209	0.0158141
826	A6NL99	AQP7P3		0.97569	0.389864	0	0.360317	0.158446	0	0.24355	0	0
827	A6NLC5	C3orf70	ENSG00000187068	1.32949	0.908692	0.538474	1.90576	0.795425	0.991789	2.22699	2.03699	3.67131
828	A6NLC8	TAF11L2	ENSG00000284373	0	0	0	0	0	0	0	0	0
829	A6NLE4	SMIM23	ENSG00000185662	0	0	0	0	0	0	0	0	0
830	A6NLI5	TRIM64C	ENSG00000214891	0	0	0	0	0	0	0.0476119	0	0
831	A6NLJ0	C2CD4B	ENSG00000205502	0	0	0	0	0.053184	0	0	0.084277	0
832	A6NLP5	TTC36	ENSG00000172425	0.304059	0.101246	0	0	0	0	0.569239	0.48903	0.84334
833	A6NLU0	RFPL4A	ENSG00000223638	0	0	0	0	0	0	0	0	0
834	A6NLU5	VSTM2B	ENSG00000187135	0	0	0.0304326	0	0	0	0	0	0
835	A6NLW8	DUXA	ENSG00000258873	4.81278	2.8764	1.2549	4.19649	3.08117	1.73662	4.90939	4.60466	7.35894
836	A6NLX3	SPDYE4	ENSG00000183318	0.11184	0	0.0409835	0	0	0	0	0	0.1034
837	A6NLX4	TMEM210	ENSG00000185863	0	0	0	0	0	0	0.378935	0.260432	0.374267
838	A6NM03	OR2AG2	ENSG00000188124	0	0.0722882	0	0	0	0	0	0	0
839	A6NM10	AQP12B	ENSG00000185176	0	0	0	0	0	0	0.115653	0	0.171343
840	A6NM11	LRRC37A2	ENSG00000238083	4.80733	4.31738	0.855236	8.11542	5.05337	3.82899	5.93774	4.82517	7.69037
841	A6NM28	ZFP92	ENSG00000189420	0.825164	0.439623	1.05833	0.355517	0.134001	0.267331	0.205976	0.424686	0.0762894
842	A6NM36	LRRC30	ENSG00000206422	0	0	0	0	0	0	0	0	0
843	A6NM43	CCT8L1P		0	0	0	0	0	0	0	0	0
844	A6NM45	CLDN24	ENSG00000185758	0	0	0	0	0	0	0	0	0
845	A6NM62	LRRC53	ENSG00000162621	0	0	0	0	0	0	0	0	0
846	A6NM66	LINC01548		0	0	0	0	0	0	0	0	0
847	A6NM76	OR6C76	ENSG00000185821	0	0	0	0	0	0	0	0	0
848	A6NMA1	TRPC5OS	ENSG00000204025	0	0	0	0.045061	0	0	0	0	0
849	A6NMB1	SIGLEC16		0.57741	0.170904	0.0940404	0.710782	0.260466	0.0779439	0.720659	0.536565	1.24562
850	A6NMB9	FIGNL2	ENSG00000261308	0.197923	0.117164	0.104764	0.24364	0.19642	0.187022	0.164684	0.155627	0.447302
851	A6NMD0	IFITM10	ENSG00000244242	1.94822	0.370699	0.112188	0.702339	0.248584	0.214148	6.09626	7.50227	8.41419
852	A6NMD2	GOLGA8J	ENSG00000179938	0.0397107	0	0.0145519	0.317741	0.0644877	0.032163	0.0247813	0.038321	0.036714
853	A6NMK7	CPSF4L	ENSG00000187959	0	0	0	0.196402	0.259097	0	0	0	0
854	A6NMK8	INSYN2B	ENSG00000204767	0.0872841	0.058128	0.0852937	0.286521	0.307112	0.0471295	0	0.0187177	0.0268991
855	A6NML5	TMEM212	ENSG00000186329	37.6472	15.5327	2.05127	29.1164	8.33278	5.95611	27.021	26.6559	43.6853
856	A6NMN3	FAM170B	ENSG00000172538	0	0	0.0268092	0	0	0	0.0913096	0	0.135277
857	A6NMS3	OR5K4	ENSG00000196098	0	0	0	0	0	0	0	0	0
858	A6NMS7	LRRC37A	ENSG00000176681	0.0398795	0.0132791	0.0219207	0.0245455	0	0.0484496	0.0373299	0.0128279	0.07374
859	A6NMT0	DBX1	ENSG00000109851	0.100027	0	0	0	0	0.0405076	0.249686	0.064351	0.0924787
860	A6NMU1	OR52A4P		0	0	0	0	0	0	0	0	0
861	A6NMX2	EIF4E1B	ENSG00000175766	0	0.0348258	0.038326	0	0	0.0635317	0.358971	0.302782	0.241738
862	A6NMY6	ANXA2P2		0.394	0.0524779	0.548647	0.436507	0.575848	0.765873	0.344223	0.506949	0.655681
863	A6NMZ2	SNTN	ENSG00000188817	1.23821	0.737805	0.501504	0.882444	0.317492	0.844523	0.732033	1.17392	2.3498
864	A6NMZ5	OR4C45		0	0.0748053	0.123486	0	0	0	0	0	0
865	A6NMZ7	COL6A6	ENSG00000206384	0	0	0.00893218	0.0075013	0	0.0148066	0	0.00784065	0.0112678
866	A6NN06			0	0	0	0	0	0	0	0	0
867	A6NN14	ZNF729	ENSG00000196350	0.080752	0.017926	0.0197276	0.082837	0.0437121	0.0109006	0.184774	0.190486	0.174202	0.149149	0.504521
868	A6NN73	GOLGA8CP		0	0	0	0	0.0158686	0	0	0	0
869	A6NN90	C2orf81	ENSG00000284308	5.64999	7.12442	0.254561	12.2568	17.2223	2.21304	10.9243	10.4278	8.94865
870	A6NN92	GJE1	ENSG00000203733	0	0	0	0	0	0	0	0	0
871	A6NNA2	SRRM3		0.0557537	0.018565	0.0715081	1.1839	1.26757	0.654773	6.2975	7.60409	5.74741
872	A6NNA5	DRGX	ENSG00000165606	0	0	0	0	0.0877675	0	0	0	0
873	A6NNB3	IFITM5	ENSG00000206013	0	0	0	0	0	0	0	0	0
874	A6NNC1			0	0	0	0	0	0	0	0	0
875	A6NND4	OR2AT4	ENSG00000171561	0	0	0	0	0	0	0.066894	0.0689619	0
876	A6NNE9	MARCHF11	ENSG00000183654	0	0	0	0	0	0	0	0	0
877	A6NNF4	ZNF726	ENSG00000213967	0.525601	0.280025	0.288909	0.517605	0.512126	0.532127	0.819997	0.912972	0.971874
878	A6NNH2	FAM90A27P		0	0	0	0	0	0	0	0	0
879	A6NNJ1	FAM90A9	ENSG00000285607	0	0	0	0	0	0	0	0	0
880	A6NNL0	NUTM2B	ENSG00000188199	0.0940717	0.0417655	0.0344724	0.0772005	0.101844	0	0.176115	0.161386	0.115964
881	A6NNL5	C15orf61	ENSG00000189227	4.6958	6.51948	2.97489	6.46627	12.0848	3.96444	16.9863	13.0568	8.60929	0	1.15841
882	A6NNM3	RIMBP3B	ENSG00000274600	0.0190598	0	0.00698445	0	0	0	0.0237884	0.0122619	0.070486
883	A6NNM8	TTLL13	ENSG00000213471	0.0573171	0.190855	0.0420075	0.317503	0.372317	0.116057	0.286147	0.221245	0.31795
884	A6NNN8	SLC38A8	ENSG00000166558	0.0724407	0.0482428	0	0.0445866	0	0	0.0904125	0.0466037	0
885	A6NNP5	CCDC169	ENSG00000242715	1.89409	2.0641	1.29353	0.158972	0.349533	0.209194	0	0	0
886	A6NNS2	DHRS7C	ENSG00000184544	0	0	0	0	0	0	0	0	0
887	A6NNT2	C16orf96	ENSG00000205832	0	0.020066	0.0220828	0	0.0489305	0.0244039	0.018803	0.0581526	0
888	A6NNV3	SPDYE16	ENSG00000185040	0	0	0	0	0	0	0	0	0
889	A6NNW6	ENO4	ENSG00000188316	0.468399	0.0959805	0.105627	0.510062	0.175535	0.218869	0.314787	0.185439	0.0666234
890	A6NNX1	RIIAD1	ENSG00000178796	0	0.15109	0	0.13964	0.36843	0.0918767	0.56632	0.145957	0.209754
891	A6NNY8	USP27X	ENSG00000273820	0.726688	0.993366	0.560619	2.68362	3.10552	1.20812	2.62545	3.17411	3.21781
892	A6NNZ2	TUBB8B	ENSG00000173213	0	0	0	0	0	0	0	0	0
893	A6NP11	ZNF716	ENSG00000182111	1.44638	0.897261	0.232339	1.15853	0.546988	0.714116	1.29827	1.3384	2.38137
894	A6NP61	ZAR1L	ENSG00000189167	0	0	0	0	0	0	0.35042	0.120418	0.173052
895	A6PVC2	TTLL8		0	0	0	0	0	0	0	0	0
896	A6PVI3	NCBP2L	ENSG00000170935	0	0	0	0	0	0	0	0	0
897	A6PVL3	KNCN	ENSG00000162456	0	0.02874	0	0.0265619	0	0	0.026931	0.0277635	0
898	A6PVS8	LRRIQ3	ENSG00000162620	0.360685	0.432365	0.118955	0.443997	0.790735	0.584261	0.225084	0.0928166	0.10004
899	A6PVY3	FAM177B	ENSG00000197520	0	0.153337	0.0281247	0	0	0.031081	0.0478951	0	0
900	A6QL63	ABTB3	ENSG00000151136	2.95705	2.43476	1.76661	19.4579	12.3835	8.51319	0.905891	1.00307	0.9113	0.615101	0
901	A6QL64	ANKRD36	ENSG00000135976	2.40448	1.22839	0.736277	4.94664	1.60468	2.07419	1.41829	1.17606	2.75595
902	A6XGL0	YJEFN3	ENSG00000250067	0.300081	0.399686	0.146619	1.16975	0	0.202538	0.624214	0.321755	2.5894
903	A6ZKI3	RTL8C	ENSG00000134590	12.9554	17.5322	9.09936	39.3075	53.6084	17.4547	82.1432	100.657	69.4095
904	A7E2F4	GOLGA8A	ENSG00000175265	4.46135	0.853399	0.30726	3.34964	0.526672	0.68552	2.07325	1.45543	5.20704
905	A7E2S9	ANKRD30BL	ENSG00000163046	0.179319	0	0.481882	0.588637	0	1.5976	0.373011	0.153817	0.331574
906	A7E2U8	C4orf47	ENSG00000205129	0	0.0705812	0	0.065232	0	0	0.0661385	0	0.0979856
907	A7E2V4	ZSWIM8	ENSG00000214655	6.6401	3.23151	2.56428	4.63185	1.58982	2.60628	3.50623	3.77891	6.54828	0	0.290941
908	A7E2Y1	MYH7B	ENSG00000078814	0.0940717	0.0313241	0.0574541	0.0386002	0	0.0888904	0.0880575	0.0403465	0.188441
909	A7KAX9	ARHGAP32	ENSG00000134909	4.29819	2.78764	1.09619	2.38786	0.953324	0.992279	2.37008	2.83743	3.08656
910	A7MBM2	DISP2	ENSG00000140323	0.102572	0.0546471	0.0601395	0.353539	0.249855	0.0747685	0.729706	0.897436	0.910379
911	A7MCY6	TBKBP1	ENSG00000198933	1.14864	0.947877	0.549024	1.75208	1.03404	0.576396	6.45124	5.70287	8.05706
912	A7MD48	SRRM4	ENSG00000139767	0	0.00810971	0.0044624	0.0149902	0.00988769	0.00493145	0.00759926	0.00783417	0.123843
913	A7XYQ1	SOBP	ENSG00000112320	0.0165642	0	0	0.122341	0.161395	0.147575	2.24309	1.64108	1.76113
914	A8CG34	POM121C	ENSG00000272391	36.6974	23.982	7.37851	23.4536	11.8474	7.50546	27.5799	35.1357	32.3497
915	A8K010	LINC00473		44.9706	29.7597	5.63879	13.7347	9.45142	6.48443	0.035434	0.0730586	0.104992
916	A8K0R7	ZNF839	ENSG00000022976	6.42114	5.20035	1.94423	4.60527	2.71734	1.90619	12.3269	10.8	21.3063	0	0
917	A8K0S8	MEIS3P2		0	0	0	0	0	0	0	0	0
918	A8K0Z3	WASHC1	ENSG00000181404	17.5325	16.2042	5.31277	22.0664	16.1065	9.30745	57.3002	42.5864	97.7759	1.18049	6.12559
919	A8K2U0	A2ML1	ENSG00000166535	0.159057	0.0264815	0.00728578	0.159085	0.0161437	0.0724644	0.136481	0.0639544	0.238963
920	A8K4G0	CD300LB	ENSG00000178789	0	0	0	0.0276966	0	0	0.056163	0	0.0416033
921	A8K554	ZNF815P		1.35393	1.58401	0.362052	0.382883	0.83194	0.148188	1.50714	2.02456	2.1652
922	A8K5M9	C15orf62	ENSG00000188277	0.290199	0.220871	0.0607675	0.204132	0.0336618	0.0335774	0.9831	0.586757	1.3415
923	A8K7I4	CLCA1	ENSG00000016490	0	0	0	0	0	0	0	0	0
924	A8K830	POU2AF3	ENSG00000214290	2.23966	1.76272	1.16891	0.793678	0.661285	0.412267	0.042353	0.0436622	0.0627469
925	A8K855	EFCAB7	ENSG00000203965	2.01987	3.34858	1.41736	3.83544	2.40776	2.33211	0.697291	0.442367	1.11252
926	A8K8P3	SFI1	ENSG00000198089	2.84459	1.51864	1.14577	2.48877	1.18349	0.971076	4.23982	4.79437	7.8463
927	A8K8V0	ZNF785	ENSG00000197162	0.347782	0.315832	0.0579292	0.467033	0.15403	0.115233	3.41332	2.72557	6.89843
928	A8K979	ERI2	ENSG00000196678	10.0782	15.5233	1.87897	6.91042	7.60894	1.67072	9.54423	9.74447	10.9251
929	A8MPP1	DDX11L8		0	0	0	0	0	0	0	0	0
930	A8MPS7	YDJC	ENSG00000161179	17.2047	22.5043	7.20933	16.6675	24.1807	6.65488	69.5705	62.6381	47.505
931	A8MPX8	PP2D1	ENSG00000183977	0.242319	0.161376	0	0.417607	0.0787023	0	0.241949	0.155893	0.13442
932	A8MPY1	GABRR3	ENSG00000183185	0	0	0	0.0417725	0	0	0	0	0
933	A8MQ03	CYSRT1	ENSG00000197191	23.6382	36.6787	17.8202	0.587842	0.840118	0.193387	3.17873	3.4306	3.82635
934	A8MQ11	PMS4		3.57029	3.46315	1.59275	4.06057	3.34011	3.61462	4.55292	3.79487	5.4536
935	A8MQ14	ZNF850	ENSG00000267041	1.61774	0.881474	0.607518	1.51413	0.618783	0.990819	1.61861	1.63424	2.65758
936	A8MQ27	NEURL1B	ENSG00000214357	2.0673	2.70354	0.576567	1.25836	1.3506	0.652472	6.04478	7.32788	6.94505
937	A8MQB3	LINC02693		1.69611	2.7978	0.444639	2.60183	2.99804	1.18881	0.0732773	0.142691	0.120624
938	A8MQT2	GOLGA8B	ENSG00000215252	9.96171	2.13052	0.429465	15.0116	1.44026	1.05183	4.12131	3.27059	12.2116
939	A8MRT5	NPIPB5	ENSG00000243716	56.7267	16.0516	3.43979	45.1878	8.03914	4.61201	51.8761	39.2092	114.846
940	A8MSI8	LYRM9	ENSG00000232859	0.627314	1.16047	0.459757	0.986717	1.47148	1.10085	4.82816	3.81153	3.80205
941	A8MT19	RHPN2P1		0	0	0	0	0	0	0	0	0
942	A8MT33	SYCE1L	ENSG00000205078	0.470823	0.0783877	0.0862663	1.30405	1.52918	0.858005	1.54253	1.36304	1.19706
943	A8MT65	ZNF891	ENSG00000214029	0.986112	1.55223	0.427061	0.772474	1.52859	0.762381	0.839152	0.519056	0.58017
944	A8MT66			0	0	0	0	0	0	0	0	0
945	A8MT69	CENPX	ENSG00000169689	23.0837	37.1367	14.922	81.9742	166.372	35.5018	181.36	158.767	116.54	0.0441428	0
946	A8MT70	ZBBX	ENSG00000169064	0	0.0409081	0.0112549	0.0756156	0.0498768	0.0124379	0.0191666	0.0197591	0
947	A8MTA8	FAM166B	ENSG00000215187	0	0.0638904	0	0.295242	0.545284	0.0388512	0.119738	0.246878	0.088697
948	A8MTB9	CEACAM18	ENSG00000213822	0	0.0611076	0	0	0	0	0	0	0
949	A8MTI9	PRSS47P		0	0	0	0	0	0	0	0	0
950	A8MTJ3	GNAT3	ENSG00000214415	0.290783	0.129101	0.213114	0	0	0.078505	0	0.0623571	0
951	A8MTJ6	FOXI3	ENSG00000214336	0.163594	0.0544739	0.0599489	0.100691	0.265667	0.0662502	1.07195	1.15771	0.756244
952	A8MTL0	IQCF5	ENSG00000214681	0	0	0	0.124094	0	0.0816482	0.251636	0.129708	0
953	A8MTL3	RNF212B	ENSG00000215277	1.01702	1.38282	0	0.182575	0.275264	0	0.925559	0.845123	1.21452
954	A8MTL9	HMSD	ENSG00000221887	1.65165	1.53991	1.02892	1.11823	0.938761	0.200659	0	0	0
955	A8MTQ0	NOTO	ENSG00000214513	0	0	0	0	0	0.0866103	0	0.0458634	0.0659102
956	A8MTT3	CEBPZOS	ENSG00000218739	13.9907	15.0066	27.5513	20.9183	19.3271	41.9167	9.5228	8.56264	8.24172	4.28698	3.32163
957	A8MTW9			0	0	0	0	0	0	0	0	0
958	A8MTY0	ZNF724	ENSG00000196081	0.181739	0.242064	0.599384	0.111859	0	0.956779	0.793895	0.350758	0.672099
959	A8MTY7	KRTAP9-7	ENSG00000180386	0	0	0	0	0.164349	0	0	0	0
960	A8MTZ0	BBIP1	ENSG00000214413	10.7239	13.935	1.66135	19.5062	26.6533	5.98459	15.7239	15.0881	17.6931
961	A8MTZ7	C12orf71	ENSG00000214700	0.106861	0.0711657	0.0391592	0.131544	0	0	0	0	0
962	A8MU10			0	0	0	0	0	0	0	0	0
963	A8MU46	SMTNL1	ENSG00000214872	0.0626004	0.0833791	0	0.03853	0.0508296	0.0507021	0.273458	0.241638	0.173629
964	A8MU93	C17orf100	ENSG00000256806	1.05943	0.881925	0.218377	2.11922	4.19358	0.482662	3.76018	3.70603	2.99966
965	A8MUA0			0	0	0	0	0	0	0	0	0
966	A8MUH7	PDZK1P1		0.0969732	0	0	0.0298431	0	0	0.0907735	0.124773	0.134483
967	A8MUI8			0	0	0	0	0	0	0	0	0
968	A8MUK1	USP17L5	ENSG00000227140	0	0	0	0	0	0	0	0	0
969	A8MUL3	ADARB2-AS1		0.320584	0.213497	0.0587388	0	0	0	0	0	0
970	A8MUM7	LGALS16	ENSG00000249861	0	0	0	0	0	0	0	0	0
971	A8MUN3			0	0	0	0	0	0	0	0	0
972	A8MUP2	CSKMT	ENSG00000214756	0.597557	0.746158	0.46532	1.65506	3.57833	1.27045	3.21629	3.2196	6.35333
973	A8MUP6	GSG1L2	ENSG00000214978	0	0	0	0	0	0	0	0	0
974	A8MUU1	FABP5P3		0.241469	0.0804047	0.088486	0.0743111	0	0.14668	0	0	0
975	A8MUU9			0	0	0	0	0	0	0	0	0
976	A8MUV8	ZNF727	ENSG00000214652	0.245927	0.245668	0.247829	0	0.0998427	0.0248981	0.460409	0.237321	0.284211
977	A8MUX0	KRTAP16-1	ENSG00000212657	0	0	0	0.0408854	0	0.0538017	0	0	0
978	A8MUZ8	ZNF705G	ENSG00000215372	0.111598	0	0	0	0	0	0	0	0.103176
979	A8MV23	SERPINE3	ENSG00000253309	0.0716364	0.0477072	0	0	0	0.0290103	0	0	0
980	A8MV24	C17orf98	ENSG00000275489	0.182382	0.121459	0	0.224509	0	0	0.796701	0.351998	0.674474
981	A8MV57	MPTX1		0	0	0	0	0	0	0	0	0
982	A8MV65	VGLL3	ENSG00000206538	5.69958	2.69139	0.145547	3.99086	2.90251	0.659469	0.0991442	0.204418	0.220326
983	A8MV72			0	0	0	0	0	0	0	0	0
984	A8MV81	HIGD1C	ENSG00000214511	0	0	0	0	0	0	0	0	0
985	A8MVA2	KRTAP9-6	ENSG00000212659	0	0	0	0.131544	0.173536	0.173101	0	0	0
986	A8MVJ9			0	0	0	0	0	0	0	0	0
987	A8MVM7			0	0	0	0	0	0	0	0	0
988	A8MVS5	HIDE1	ENSG00000214212	0	0.126255	0	0	0	0	1.4197	0.975725	1.40221
989	A8MVU1	NCF1C		0	0	0.0524657	0	0	0	0	0	0
990	A8MVW0	FAM171A2	ENSG00000161682	0.548668	0.756885	0.517008	1.08547	1.55926	0.920511	11.4457	12.4299	9.81917
991	A8MVW5	HEPACAM2	ENSG00000188175	0	0	0	0.0861699	0	0.0188987	0	0.0300227	0
992	A8MVX0	ARHGEF33	ENSG00000214694	0.0239842	0.0319452	0	0.103335	0	0	0.0149672	0.0154299	0
993	A8MVZ5	BTNL10P		0.132344	0	0.0484971	0	0	0	0.165177	0.0851414	0.244713
994	A8MW92	PHF20L1	ENSG00000129292	17.8832	15.2354	4.27019	13.1881	9.30121	3.93142	5.91424	6.53181	8.3354
995	A8MW95	BECN2	ENSG00000196289	0	0.0530448	0	0	0	0	0.049706	0.0512425	0.0736404
996	A8MW99	MEI4	ENSG00000269964	0	0	0	0	0	0	0	0	0
997	A8MWA4	ZNF705EP		0.0599988	0.039957	0	0.0738576	0.0730758	0.0121488	0.037442	0.0578991	0.110942
998	A8MWA6	FAM90A22	ENSG00000285687	0	0	0	0	0	0	0	0	0
999	A8MWD9	SNRPGP15		0	0	0	0	0	0	0	0	0
1000	A8MWE9	EFCAB8	ENSG00000215529	0	0	0	0	0	0	0	0	0
1001	A8MWK0	FADS2B		0	0	0	0	0	0	0	0	0
1002	A8MWL6			0	0	0	0	0	0	0	0	0
1003	A8MWL7	TMEM14DP		0	0	0	0	0	0	0	0	0
1004	A8MWP4			0	0	0	0	0	0	0	0	0
1005	A8MWV9	SMIM34	ENSG00000243627	0	0	0	0	0	0	0	0	0
1006	A8MWX3	WASH4P		0	0	0	0	0	0	0	0	0
1007	A8MWY0	ELAPOR2	ENSG00000164659	4.55839	4.22187	1.59851	0.0650317	0.0367676	0.0305629	5.97187	7.41884	7.70314
1008	A8MX19	FAM90A12P	ENSG00000254229	0	0	0	0	0	0	0	0	0
1009	A8MX34	KRTAP29-1	ENSG00000212658	0	0	0	0	0	0	0	0	0
1010	A8MX76	CAPN14	ENSG00000214711	0.270089	0.143895	0.00989737	0.116366	0	0.0218754	0.101129	0.173758	0.0499414
1011	A8MX80			0	0	0	0	0	0	0	0	0
1012	A8MXD5	GRXCR1	ENSG00000215203	0	0	0	0	0	0	0	0	0.0962077
1013	A8MXE2	B3GALT9	ENSG00000214654	0	0	0	0	0	0	0	0	0
1014	A8MXJ8	FAM90A5P	ENSG00000215373	0	0	0	0	0	0	0	0	0
1015	A8MXK1	VSTM5	ENSG00000214376	0.171191	0.114007	0.188198	0	0	0	0.106831	0	0
1016	A8MXQ7	IQANK1	ENSG00000203499	0	0	0	0	0	0	0	0	0
1017	A8MXT2	MAGEB17	ENSG00000182798	0	0	0.0555066	0	0	0	0	0	0.0700206
1018	A8MXU0	DEFB108A		0	0	0	0	0	0	0	0	0
1019	A8MXV4	NUDT19	ENSG00000213965	17.2916	16.1496	6.10701	22.2065	16.8653	11.1026	12.1586	12.9374	15.5364	3.48438	10.3559
1020	A8MXV6	CDRT15L2	ENSG00000214819	0	0	0.0360952	0.121252	0	0	0	0.126737	0.0910668
1021	A8MXY4	ZNF99	ENSG00000213973	0.995474	0.758902	0.211194	0.870687	0.46796	0.185654	1.52036	1.33983	2.55519
1022	A8MXZ1	FAM90A23	ENSG00000285765	0	0	0	0	0	0	0	0	0
1023	A8MXZ3	KRTAP9-1	ENSG00000240542	0	0	0	0	0	0	0	0	0
1024	A8MY62	LACTBL1		0	0	0	0	0	0	0	0	0
1025	A8MYA2	CXorf49	ENSG00000215115	0	0.0371399	0	0	0	0	0.0348022	0	0
1026	A8MYB1	TMCO5B		0.120453	0	0	0	0	0	0	0	0
1027	A8MYJ7	TTC34	ENSG00000275571	0	0	0	0	0	0	0.0725847	0	0.0537679
1028	A8MYP8	ODF3B	ENSG00000177989	0	0.141744	0.0389977	0.524008	1.29615	0.517162	0.53129	0.479249	1.08229
1029	A8MYU2	KCNU1	ENSG00000215262	0	0	0	0	0	0	0	0	0
1030	A8MYV0	DCDC2C	ENSG00000214866	0	0.0463873	0	0	0	0	0	0	0
1031	A8MYZ0	MINDY4B	ENSG00000214237	0	0	0	0	0	0	0	0	0
1032	A8MYZ5	IQCF6	ENSG00000214686	0	0	0	0	0	0	0	0	0
1033	A8MYZ6	FOXO6	ENSG00000204060	0.216049	0.14388	0.0950049	0.319143	0.14034	0.139988	3.28971	4.67012	3.63535
1034	A8MZ25			0	0	0	0	0	0	0	0	0
1035	A8MZ26	EFCAB9	ENSG00000214360	0	0	0	0	0	0	0.0915042	0.0943328	0.135565
1036	A8MZ36	EVPLL	ENSG00000214860	2.07389	1.38114	1.34896	0.478674	0.210492	0.545907	0.614746	0.76717	1.77358
1037	A8MZ59	LEUTX	ENSG00000213921	0	0	0	0	0	0	0.0958615	0	0
1038	A8MZ97	C2orf74	ENSG00000237651	16.293	25.3438	4.7338	23.0649	37.7984	6.59813	28.1061	25.7555	32.8169
1039	A8MZA4	GOLGA6L6	ENSG00000277322	0.128745	0	0	0.0316967	0.0209074	0	0.0160686	0.0496959	0.11903
1040	A8MZF0	PRR33		0	0	0	0	0	0	0	0	0
1041	A8MZG2	C16orf90	ENSG00000215131	0	0	0.125535	0	0	0.0924865	0	0	0
1042	A8MZH6	OOSP1		0	0	0	0	0	0	0	0	0
1043	A8TX70	COL6A5	ENSG00000172752	0.0111864	0.00744972	0	0.00688513	0	0	0	0	0.0206844
1044	A9QM74	KPNA7	ENSG00000185467	1.164	1.46876	0.202047	0.150827	0.198974	0.0496189	0.305847	0.236476	0.453118
1045	A9UHW6	MIF4GD	ENSG00000125457	14.1222	23.9179	7.85452	24.0025	37.3688	11.9606	28.7201	30.1613	16.0389	7.3986	3.25943
1046	A9YTQ3	AHRR		1.31315	1.25103	2.41937	1.21235	0.992191	1.12265	1.32025	1.29066	1.41639
1047	A9Z1Z3	FER1L4		4.38254	0.430111	0.42826	0.823422	0.112373	0.16191	1.55458	0.949707	2.80073
1048	B0FP48	UPK3BL1	ENSG00000267368	0	0	0	0	0	0	0	0	0
1049	B0I1T2	MYO1G	ENSG00000136286	0.0629631	0	0.0461455	0.0193766	0	0.025498	0	0.0202532	0.0291058	0.0954198	0.247913
1050	B0L3A2	FBXW7-AS1		0	0	0.102237	0	0	0	0.174105	0	0
1051	B0YJ81	HACD1	ENSG00000165996	11.5312	18.5672	5.7306	14.0003	27.127	9.21157	14.3427	16.3612	9.78477	0	0.200872
1052	B1AH88	TSPO		28.2054	45.1066	22.3592	24.3869	50.8672	17.9881	42.6865	50.178	30.6892
1053	B1AJZ9	FHAD1	ENSG00000142621	0.608417	0.391677	0.349294	0.174755	0.11527	0.123194	0.0379679	0.0782832	0.0375002
1054	B1AK53	ESPN	ENSG00000187017	0.0877043	0.0194693	0.010713	0.0359875	0	0.0118391	2.84604	3.47944	4.91921
1055	B1AK76	SNURFL		0	0	0	0	0	0	0	0	0
1056	B1AKI9	ISM1	ENSG00000101230	3.82326	4.45576	1.53237	0.220611	0.388046	0.112896	0.24853	0.20497	0.147281
1057	B1AL46	NUTM2E	ENSG00000228570	0	0	0	0	0	0	0	0	0
1058	B1AL88	NALF1	ENSG00000204442	0.374499	0.213774	0.0882223	0.279894	0.195481	0.15166	0.383943	0.43023	0.346238
1059	B1AMM8	LINC00587		0	0	0	0.217589	0.143524	0	0.220613	0.227432	0.163421
1060	B1ANH7	IBA57-DT		0.34295	0	0.125674	0	0	0.0694417	0.214016	0.441264	1.26828
1061	B1ANS9	WDR64	ENSG00000162843	0.023622	0.0157314	0	0.0145391	0	0	0.0147412	0	0.0218394
1062	B1ANY3	FAM220BP		0	0	0	0	0	0	0	0	0
1063	B1APH4	ZNF487		2.14626	1.2449	0.583527	1.74713	2.02377	0.953274	1.08013	0.623571	0.832122
1064	B1ATL7	PRR32	ENSG00000183631	0.673043	0.672333	0.0308295	0	0	0	0	0	0
1065	B2CW77	KLLN	ENSG00000227268	1.0137	0.835818	0.283023	0.861605	0.66631	0.430061	1.59654	1.59931	1.91902
1066	B2RBV5	MRFAP1L2		0	0	0	0	0	0	0	0	0
1067	B2RC85	RSPH10B2	ENSG00000169402	0.498525	0.1992	0.0243579	0.511397	0.134929	0.0538363	0.559984	0.449007	0.768175
1068	B2RD01	CENPBD1P		1.72159	2.49536	0.420583	4.21772	6.7153	1.13464	9.31104	10.0115	10.4863
1069	B2RN74	OR11H12	ENSG00000257115	0	0	0	0	0	0	0	0	0
1070	B2RNN3	C1QTNF9B	ENSG00000205863	1.44792	0.397048	0.0624221	0.576647	0.345784	0	1.00987	0.602734	0.629954
1071	B2RPK0	HMGB1P1	ENSG00000124097	0	0	0	0	0	0	0	0	0
1072	B2RTY4	MYO9A	ENSG00000066933	3.47733	1.96801	2.04404	4.35358	2.01402	4.35918	2.36998	2.89371	2.47976	0	0
1073	B2RU33	POTEC	ENSG00000183206	0	0.0306491	0.0168648	0	0	0	0.02872	0.0592156	0.0850985
1074	B2RUY7	VWC2L	ENSG00000174453	0	0	0	0	0	0	0.070946	0.0731391	0
1075	B2RUZ4	SMIM1	ENSG00000235169	0.377433	1.1311	0.55324	0.232307	0.612928	0.458544	8.36151	10.3197	5.93216	0	2.59083
1076	B2RV13	CFAP97D1	ENSG00000231256	0	0.083127	0	0	0.101352	0	0	0	0
1077	B2RXF0	TMEM229A	ENSG00000234224	0.4446	0.26917	0.0740559	0.174139	0.229728	0.016368	0.0504455	0.156015	0.149472
1078	B2RXF5	ZBTB42	ENSG00000179627	1.73182	1.85289	0.686643	0.978552	1.56755	0.735822	24.8038	23.4335	20.6572
1079	B2RXH2	KDM4E	ENSG00000235268	0.0441334	0	0	0	0.0358349	0.0536176	0.0275412	0.170356	0.0408029
1080	B2RXH4	BTBD18	ENSG00000233436	0.101602	0.0225545	0.0124107	0.0416903	0	0.0137152	0.0211348	0.0217881	0.0939351
1081	B2RXH8	HNRNPCL2	ENSG00000275774	0.35719	0.53522	0.490845	0.549619	0.652562	0.506275	0.334354	0.517035	0.74303
1082	B3EWF7	EPM2A		2.86	2.79746	0.272928	0.678451	0.628937	0.168905	1.20844	1.05413	0.440695
1083	B3EWG3	FAM25A	ENSG00000188100	0.28516	0.759625	0.208993	0	0.231541	0	1.24567	2.93526	2.10913
1084	B3EWG5	FAM25C	ENSG00000276430	1.46631	1.17181	0.107465	0.1805	1.1906	0.118761	2.56212	4.33931	2.44018
1085	B3EWG6	FAM25G	ENSG00000189090	0	0	0	0	0	0	0	0	0
1086	B3GLJ2	PATE3	ENSG00000236027	0.0772665	0	0	0	0	0	0	0	0.0714356
1087	B3KS81	ZNF576	ENSG00000226763	5.20748	7.68239	5.03143	7.02417	14.0777	6.33636	13.1312	13.1088	11.6823
1088	B3KU38	IQCJ-SCHIP1	ENSG00000283154	0.209387	0.306777	0.0153459	0.103101	0.238023	0.033918	0.0261334	0.0808239	0
1089	B3SHH9	TMEM114	ENSG00000232258	0.80146	0.213497	0	0.0986583	0.260304	0.129826	0.400118	0.206243	0.444587
1090	B4DH59	NBPF26		0	0	0	0	0	0	0	0	0
1091	B4DJY2	TMEM233	ENSG00000224982	0.0656249	0.0874076	0.0240482	0.121175	0.0532854	0.0265759	0.0819058	0.0422189	0.0606726
1092	B4DS77	SHISA9	ENSG00000237515	29.463	13.4385	2.04687	22.7434	6.55392	5.48105	29.0062	29.1526	40.0082
1093	B4DU55	ZNF879	ENSG00000234284	0.118926	0.211201	0.072634	0.463588	0.482822	0.272913	1.16271	0.969121	2.38229
1094	B4DX44	ZNF736	ENSG00000234444	1.4944	0.957233	0.137951	0.498514	0.175991	0.115493	3.45267	3.18511	4.1238
1095	B4DXR9	ZNF732	ENSG00000186777	1.13698	1.10423	0.746486	0.816433	0.884723	0.90169	1.41905	2.10294	1.09497
1096	B4DYI2	SPATA31C2	ENSG00000177910	0	0	0.0100579	0	0	0	0	0	0
1097	B4DZS4	TCP11X1		0	0	0	0	0	0	0	0	0
1098	B4E2M5	ANKRD66	ENSG00000230062	0	0	0	0	0	0	0	0	0
1099	B5MCN3	SEC14L6	ENSG00000214491	0.163724	0	0	0	0.0664694	0	0.0510856	0	0.0756844
1100	B5MCY1	TDRD15	ENSG00000218819	0	0	0	0	0	0	0	0	0
1101	B5MD39	GGTLC3	ENSG00000274252	0	0	0	0	0	0	0	0	0
1102	B5ME19	EIF3CL	ENSG00000205609	0.033812	0.0450351	0.0619518	0.041622	0	0.0684636	0.0211002	0	0
1103	B6A8C7	TARM1	ENSG00000248385	0.115081	0	0.0421714	0	0	0.0932082	0	0.074036	0.212794
1104	B6SEH8	ERVV-1	ENSG00000269526	0.165828	0.0552177	0.0151919	0.204132	0.0336618	0	0.0517421	0.0266708	0.114986
1105	B6SEH9	ERVV-2	ENSG00000268964	0	0	0.0152408	0	0	0.0168428	0	0	0
1106	B7U540	KCNJ18	ENSG00000260458	1.22108	1.40745	0.894924	0.144531	0.343204	0.190191	0.058616	0.030214	0.0434204
1107	B7Z1M9	C2CD4D	ENSG00000225556	0.0602615	0.240792	0	0	0	0	1.39142	1.43443	1.22571
1108	B7Z368	LINC02881		0.0929982	0	0	0.0572396	0	0	0.11607	0.119658	0.17196
1109	B7Z6K7	ZNF814	ENSG00000204514	4.73176	4.5517	2.26979	2.98315	1.85432	1.15105	2.8503	2.44163	4.19241
1110	B7Z8K6	TRDC		0	0	0	0	0	0	0	0	0
1111	B7ZAP0	RABGAP1L	ENSG00000152061	6.29366	4.88322	2.37251	3.59568	1.9683	1.66459	1.56913	1.91792	2.63095	0.422701	0.23855
1112	B7ZAQ6	GPR89A	ENSG00000117262	18.5728	18.3482	5.45231	16.6419	16.497	7.0435	48.6344	55.1549	66.0761
1113	B7ZBB8	PPP1R3G	ENSG00000219607	0.118926	0	0.0871607	0.219594	0.386258	0.120403	0.148431	0.420802	0.164927
1114	B7ZC32	KIF28P		0	0	0	0	0	0	0	0	0
1115	B7ZW38	HNRNPCL3	ENSG00000283292	0	0	0.150409	0.126314	0	0.207773	0.128069	0.0660142	0
1116	B8ZZ34	SHISA8	ENSG00000234965	0	0	0	0.0452213	0.0596569	0	1.46719	0.992609	1.22269
1117	B9A014	C21orf140	ENSG00000222018	0	0.214608	0	0	0	0	0.0670332	0.138211	0.8938
1118	B9A064	IGLL5	ENSG00000254709	0.195138	0	0	0.0600529	0	0	0.0608875	0.0627696	0.541236
1119	B9A6J9	TBC1D3L	ENSG00000274512	0	0	0	0.122243	0.0806329	0.0402154	0.185913	0.0319434	0
1120	B9EJG8	TMEM150C	ENSG00000249242	0.437407	0.473357	0.380682	1.07688	0.621531	0.797108	24.1912	29.3007	28.4595
1121	C0HLS1	SCRIB		16.9739	9.63077	15.0209	16.1945	6.98751	15.9509	32.3206	40.4342	39.6896
1122	C0HLU2	ZNF689		7.02903	7.6406	0.872785	3.52183	5.02342	0.988049	7.41343	8.14712	6.74028
1123	C0HLV8			0	0	0	0	0	0	0	0	0
1124	C0HLZ6	HOXB-AS3		0	0.0890493	0.0489997	1.39911	1.73716	1.083	0.0834442	0	0.123624
1125	C0HM01	SEPTIN14P20		0.428332	0.190169	0.0523206	0.439391	0.231862	0.2891	0.267298	0.183708	0.132003
1126	C0HM02	PRKCH		13.1843	12.9121	3.82198	4.26317	3.36575	1.16964	13.9018	16.1552	12.5602
1127	C4AMC7	WASH3P		3.07178	2.23411	0.651692	3.10963	2.42855	0.802032	9.3072	6.76064	17.6377
1128	C9J069	AJM1	ENSG00000232434	0.105658	0.0703644	0.309746	0.108386	0.0857911	0.228203	2.28576	3.14945	2.377
1129	C9J1S8	TRIM49D1	ENSG00000223417	0	0.0416895	0.0458796	0	0	0	0	0	0
1130	C9J202	ALG1L2	ENSG00000251287	1.70449	1.91552	1.71767	3.47514	2.76798	2.7179	4.65359	4.59184	4.13663
1131	C9J2P7	USP17L15	ENSG00000223569	0	0	0.0675496	0	0	0	0.0383446	0	0
1132	C9J302	C4orf51	ENSG00000237136	0	0	0	0.0751905	0.0991928	0	0	0	0
1133	C9J3I9	C5orf58	ENSG00000234511	0	0	0	0	0	0	0	0.055807	0.3208
1134	C9J3V5	TEX22	ENSG00000226174	0.0803018	0.106956	0.117706	0.148275	0	0.0162598	0.325728	0.232475	0.816661
1135	C9J6K1	C19orf81	ENSG00000235034	0	0	0	1.2458	3.61568	1.36614	9.85231	8.8547	6.86156
1136	C9J798	RASA4B	ENSG00000170667	0.0369463	0.0738146	0	0	0.0299993	0.014962	0.0691685	0.0950756	0.0341582
1137	C9J7I0	UMAD1	ENSG00000219545	9.34609	13.0371	1.99012	10.002	10.426	2.59143	9.03757	10.2649	8.71864
1138	C9JBD0	KRBOX1	ENSG00000240747	0	0	0	0.0919479	0.485198	0.0604977	0	0.192215	0.276232
1139	C9JC47	FAM157A		4.37201	0.808777	1.63179	0.996643	0.262958	0.426236	1.41469	1.71885	1.94619
1140	C9JCN9	HSBP1L1	ENSG00000226742	28.2157	31.5315	8.06992	9.31861	16.9871	3.56727	10.8224	6.55248	9.7983
1141	C9JDP6	CLDN25	ENSG00000228607	0	0	0	0	0	0	0	0	0
1142	C9JE40	PATL2	ENSG00000229474	0.105821	0.0704726	0.0193889	0.0651317	0	0.0214269	0.0660368	0.0340391	0.0489175
1143	C9JFL3	PHGR1	ENSG00000233041	0	0.158037	0.0869604	0	0.38537	0	0.444268	0.610669	0
1144	C9JG80	NPIPB4	ENSG00000185864	0	0	0	0	0	0	0	0	0
1145	C9JH25	PRRT4	ENSG00000224940	0	0.0193924	0.0320122	0.0716908	0.047288	0.0353771	1.70815	2.02322	2.09991
1146	C9JI98	TMEM238	ENSG00000233493	7.95261	9.13845	34.5707	2.20744	2.78549	4.98868	51.2821	37.1175	17.0116	28.2244	2.10414
1147	C9JJ37	BTBD19	ENSG00000222009	0.197	0.0437316	0.0481269	0.485007	0.159958	0.132964	0.040979	0.0422457	0.0607112
1148	C9JJH3	USP17L10	ENSG00000231396	0	0	0	0	0	0.0262422	0	0	0
1149	C9JL84	HHLA1	ENSG00000132297	0	0	0	0	0.0204185	0.0101837	0.0156928	0.0161779	0.0232492
1150	C9JLJ4	USP17L13	ENSG00000232399	0	0	0	0	0	0	0	0	0.119822
1151	C9JLR9	ZFTA	ENSG00000188070	4.45682	3.64544	0.589576	1.66182	1.39647	0.456832	1.09635	1.11834	1.60716
1152	C9JLW8	MCRIP1	ENSG00000225663	4.41832	5.99187	1.4719	17.8494	32.5488	7.48241	14.1371	18.2434	9.28385	3.53544	5.02894
1153	C9JN71	ZNF878	ENSG00000257446	0.234343	0.897366	0.815809	0.324531	0.237849	0.616856	0.621522	1.01764	1.13746
1154	C9JPN9	USP17L12	ENSG00000227551	0	0	0	0	0	0	0	0.0416888	0
1155	C9JQI7	TMEM232	ENSG00000186952	0.0323396	0.129222	0.059254	0	0	0	0.0201814	0	0
1156	C9JQL5			0	0	0	0	0	0	0	0	0
1157	C9JR72	KBTBD13	ENSG00000234438	0	0	0	0	0	0	0	0	0.0305597
1158	C9JRZ8	AKR1B15	ENSG00000227471	1.0164	0.88841	3.02622	950.185	1325.3	531.565	0.911776	0.776489	0.587311
1159	C9JSJ3	MEIOSIN	ENSG00000237452	0	0	0	0	0	0	0	0	0
1160	C9JTQ0	ANKRD63	ENSG00000230778	0	0	0	0	0.0733315	0.0365738	0.0563595	0.116203	0.166996
1161	C9JUS6	ADM5	ENSG00000224420	2.63935	0.390603	0.107465	3.15875	0.79373	0.197935	1.64707	0.723218	2.25942
1162	C9JVI0	USP17L11	ENSG00000233136	0	0	0	0	0	0	0	0	0
1163	C9JVW0	INAFM1	ENSG00000257704	0.984296	1.63876	1.17225	3.02913	2.49755	2.54112	23.1877	24.3003	20.9304
1164	C9JXX5	FREY1	ENSG00000234776	0	0	0	0	0.227766	0	0.175051	0.180463	0.778027
1165	D0EPY3	SMIM47		0	0	0	0	0	0	0	0	0
1166	D3DTV9	PRAC2	ENSG00000229637	0	0	0	0	0.145265	0	0	0	0
1167	D3W0D1	KLRF2	ENSG00000256797	0	0	0.103496	0	0	0	0	0.0908485	0
1168	D6R901	USP17L21	ENSG00000249811	0	0	0	0	0	0	0	0	0
1169	D6R9N7	USP17L18	ENSG00000250844	0	0	0	0	0	0	0	0	0
1170	D6RA61	USP17L22	ENSG00000248933	0	0	0	0	0	0	0	0	0
1171	D6RBM5	USP17L23	ENSG00000250913	0	0	0	0	0	0	0	0	0
1172	D6RBQ6	USP17L17	ENSG00000249104	0	0	0	0	0	0	0	0	0
1173	D6RCP7	USP17L19	ENSG00000248920	0	0	0	0	0	0	0	0	0
1174	D6REC4	CFAP99	ENSG00000206113	0	0	0.0176435	0.0296343	0	0.0194981	0.150231	0.1239	0.22257
1175	D6RF30	GOLGA8K	ENSG00000249931	0.0596924	0.013251	0.0072914	0.085727	0.0161561	0.0322312	0.0124169	0.0640037	0.0367918
1176	D6RGH6	MCIDAS	ENSG00000234602	1.32469	1.53568	0.52139	1.11732	0.756911	0.357638	0.336791	0.252511	1.04329
1177	D6RGX4	FAM90A26	ENSG00000229924	0	0	0	0	0	0	0	0	0
1178	D6RIA3	C4orf54	ENSG00000248713	0	0	0	0	0	0	0	0	0
1179	D6RJB6	USP17L20	ENSG00000250745	0	0	0	0	0	0	0	0	0
1180	E0CX11	STMP1	ENSG00000243317	34.2578	51.243	14.8555	25.1804	42.9156	11.8651	63.3358	55.6964	34.729
1181	E2RYF6	MUC22	ENSG00000261272	0.0859517	0.0686888	0.0881913	0.0529026	0.0558321	0.0974612	0.0643653	0.0995325	0.286076
1182	E2RYF7	G2		0.14258	0	0	0.0292523	0.0771804	0.0962336	0.118635	0.0917269	0.13182
1183	E5RG02	PRSS46P		0	0	0	0	0.0851808	0	0.0654664	0	0
1184	E5RHQ5	NPIPB11	ENSG00000254206	0	0	0	0	0	0	0	0	0
1185	E5RIL1	UPK3BL2	ENSG00000284981	0	0	0	0	0	0	0	0	0
1186	E5RJ46	LINC02906		0	0	0	0	0	0	0	0.112943	0
1187	E5RJM6	ANKRD65	ENSG00000235098	8.61803	10.82	2.76115	0.202898	0.114714	0.0381422	0.382047	0.212077	1.04494
1188	E5RQL4	FTCDNL1	ENSG00000226124	0.216866	0.0722122	0.039735	1.13457	3.96198	1.27344	2.30068	1.74397	1.10275
1189	E7ERA6	RNF223	ENSG00000237330	5.0602	2.3283	2.05659	0.22651	0.074704	0	19.1764	23.2022	20.1594	0	0.309446
1190	E7ETH6	ZNF587B	ENSG00000269343	3.61607	4.75459	0.872077	5.04103	2.38404	1.164	2.91235	2.78366	6.20061
1191	E7EW31	PROB1	ENSG00000228672	0	0.0634384	0.0232715	0.410414	0.257822	0.257176	0.93131	0.776251	1.02748
1192	E9PAV3	NACA	ENSG00000196531	215.083	321.422	78.0533	250.517	443.355	74.4586	299.382	236.3	232.079	38.8481	21.9392
1193	E9PB15	PTGES3L	ENSG00000267060	1.33795	0.719674	0.226288	1.23525	0.752105	0.35427	0.802828	1.22492	1.9982
1194	E9PGG2	ANHX	ENSG00000227059	0	0	0	0	0	0	0	0.0376262	0
1195	E9PI22	PRR23D1	ENSG00000255251	0	0	0	0	0	0	0	0	0
1196	E9PIF3	NPIPA2	ENSG00000254852	0	0	0	0	0	0	0	0	0
1197	E9PJ23	NPIPB6	ENSG00000198156	1.98374	0.831803	0.161542	4.20558	1.31245	0.386798	3.39288	2.26882	7.47202
1198	E9PJI5	NPIPA7	ENSG00000214967	2.58293	0.47452	0	3.0699	0.506234	0.0721379	3.27931	2.52118	4.1996
1199	E9PKD4	NPIPA5	ENSG00000183793	5.40809	1.57964	0	8.58436	2.23412	0.115268	9.05891	6.83635	14.7368
1200	E9PQ53	NDUFC2-KCTD14	ENSG00000259112	19.8744	34.5988	24.7371	16.536	33.8919	18.3965	60.9811	71.0448	41.8423
1201	E9PQR5	NPIPB8	ENSG00000255524	0	0	0	0	0	0	0	0	0
1202	E9PQX1	TMEM262	ENSG00000187066	0	0.13427	0	0.248187	0.163707	0	0.125818	0	0.186402
1203	E9PRG8	C11orf98	ENSG00000278615	68.3933	107.665	24.5015	76.1018	158.415	28.3171	171.28	163.85	124.695	5.1763	2.2602
1204	F2Z333	FNDC10	ENSG00000228594	0.049415	0.0329086	0	1.64239	2.40741	0.56032	28.1544	17.8027	16.1728
1205	F2Z398	LMO7DN		0.618661	0.117716	0.226707	0.271986	0.0717619	0.429492	0.386072	0.511723	0.735396
1206	F2Z3F1	C5orf67		0	0	0	0	0	0	0	0	0
1207	F2Z3M2	LINC02876		0	0	0	0	0	0	0	0	0
1208	F5GYI3	UBAP1L	ENSG00000246922	0.0746406	0	0.0820559	0.229703	0	0.030227	0.0465791	0.048019	0.483056
1209	F5H094	SLCO1B3-SLCO1B7	ENSG00000257046	0	0	0	0	0	0	0	0	0
1210	F5H284	PPIAL4D	ENSG00000289549	0	0	0	0	0	0	0	0	0
1211	F5H4A9	C3orf80	ENSG00000180044	0	0	0	0.443618	0.357641	0.0810781	0.274867	0.412166	0.444242
1212	F5H4B4	FAM227A	ENSG00000184949	3.55649	1.81784	0.649811	2.86347	1.18099	3.94156	2.74784	2.46747	5.50781
1213	F7VJQ1	PRNP		53.2717	41.5487	8.57337	95.4895	92.5056	17.1945	9.68635	12.2156	11.0764
1214	F8VTS6	RFPL4AL1	ENSG00000229292	0	0	0	0	0	0	0	0	0
1215	F8W0I5	NPIPB12	ENSG00000169203	0	0	0	0	0	0	0	0	0
1216	F8W1W9	NPIPB9	ENSG00000196993	1.52315	0.645503	0.279078	2.64201	0.393511	0.11215	2.80834	2.04887	5.31278
1217	F8WBI6	GOLGA8N	ENSG00000232653	0.154968	0.0645018	0	0.0953815	0.0157286	0	0.0362651	0	0.0537275
1218	F8WCM5	INS-IGF2	ENSG00000129965	0	0	0	0	0	0	0.0125524	0	0
1219	F8WFD2	NPIPA3	ENSG00000224712	32.341	12.8977	1.41251	52.2523	11.7559	4.34029	49.1062	32.7213	79.2709
1220	G2XKQ0	SUMO1P1		0.085383	0	0.0312885	0.105105	0.0693283	0.138309	0.0532828	0.21972	0.0789396
1221	G3V0H7	SLCO1B7		0	0	0.0196712	4.06392	3.61773	0.456517	0	0	0
1222	G3V211	LINC01619		0.316512	0	0.0165693	0.30613	0.0367139	0.0183109	0.648986	0.378157	0.543449
1223	G5E9R7	KRTAP4-16	ENSG00000241241	0	0	0	0	0	0	0	0	0
1224	G9CGD6	CNK3/IPCEF1		0	0	0	0	0	0	0	0	0
1225	H0UI37	TSTD3	ENSG00000279170	3.16223	3.56937	0.432093	2.3092	2.17596	0.520921	3.98019	2.58607	4.31106
1226	H0Y354	FAM72C	ENSG00000263513	0.618132	0.558672	0.145616	0.679384	1.18306	0.429125	1.15723	1.76109	2.24512
1227	H0Y7S4	PRAMEF26		0	0	0	0	0	0	0	0	0
1228	H0YKK7	GOLGA6L19		0	0	0	0	0	0	0	0	0
1229	H0YL14	TMEM250	ENSG00000238227	13.5702	19.5727	4.29468	10.6973	14.6424	5.14283	23.6165	26.0506	17.5109
1230	H0YM25	GOLGA6L22	ENSG00000277865	0	0	0	0	0	0	0	0	0
1231	H3BMG3	SMKR1	ENSG00000240204	4.08923	5.64581	0.328937	8.90118	16.0347	1.09054	17.0539	14.5012	11.2497
1232	H3BNL1	C3orf84	ENSG00000236980	0	0	0	0	0	0.0595497	0	0	0
1233	H3BNL8	ARMH2	ENSG00000260286	0	0	0	0	0	0	0	0	0
1234	H3BPF8	GOLGA8S	ENSG00000261739	0.0567811	0.0378141	0	0.0698966	0.0307363	0	0.0236226	0.0487057	0.0174987
1235	H3BPM6	MKRN2OS	ENSG00000225526	2.09503	5.3906	2.12868	0.820575	0.386614	0.385645	5.52672	4.7786	4.138
1236	H3BQB6	STMND1	ENSG00000230873	0	0.0520015	0	0	0	0	0.29237	0.150704	0
1237	H3BQJ8	LY6L	ENSG00000261667	0	0	0	0	0	0	0	0	0
1238	H3BQL2	GOLGA8T	ENSG00000261247	0	0	0	0.0549144	0	0	0	0.0191329	0.0549917
1239	H3BQW9	FAM229A	ENSG00000225828	1.03376	0.295047	0.108234	0.727164	0	0.119611	2.21181	0.950075	2.04803
1240	H3BR10	SMLR1	ENSG00000256162	0	0	0	0	0	0	0	0	0.0379626
1241	H3BRN8	PIERCE2	ENSG00000261652	0.411814	0.914176	0.100606	1.94325	5.12716	0.945035	0.942298	2.11948	1.14221
1242	H3BS89	TMEM178B	ENSG00000261115	5.02597	4.06342	0.809802	0.70415	0.524011	0.23363	2.45301	2.95031	2.38663
1243	H3BSY2	GOLGA8M	ENSG00000188626	0.17676	0.0392386	0.00719706	0.689032	0.143524	0.143164	0.0612813	0.101081	0.145263
1244	H3BTG2	TEX46	ENSG00000227868	0.202408	0.134796	0	0	0	0	0.126312	0	0.187133
1245	H3BU77	CCDC179	ENSG00000255359	0.25807	0	0	0	0	0	0	0	0
1246	H3BUK9	POTEB2	ENSG00000230031	0	0	0	0	0	0	0	0	0
1247	H3BV12	GOLGA8Q	ENSG00000178115	0	0	0	0	0	0	0	0	0
1248	H3BV60	TGFBR3L	ENSG00000260001	0.164376	0.656809	0.662588	0.050586	0.33367	0.0998501	8.3601	7.77254	5.16703
1249	H7BZ55	CROCC2	ENSG00000226321	0	0	0	0	0	0	0	0	0
1250	H7C241	CLDN34	ENSG00000234469	0	0	0	0	0	0	0	0	0
1251	H7C350	CCDC188	ENSG00000234409	0	0	0	0	0	0	0	0	0	0	0.989646
1252	I0J062	PANO1	ENSG00000288675	0.986059	0.820848	0.18067	0.98623	0.750608	0.349406	1.07685	1.11014	1.93725
1253	I1YAP6	TRIM77	ENSG00000214414	0	0	0	0	0	0	0	0	0
1254	I3L0S3	PYCARD-AS1		0.282816	0.0627818	0	0.290119	0.38273	0.190885	0.823621	0.545838	0.261474
1255	I3L1E1	C19orf84	ENSG00000262874	0.142679	0.142528	0	0.219544	0.0579253	0.0577801	0.84586	0.688427	0.659558
1256	I3L273	GFY	ENSG00000261949	1.19339	1.01552	0.41302	0.0816133	0	0	0	0.0426527	0.0612961
1257	I3L3R5	CCER2	ENSG00000262484	0.292984	0.0650388	0	0.540987	0.158596	0.0790991	0.36567	0.125658	0.541748
1258	I6L899	GOLGA8R	ENSG00000186399	0.019959	0	0	0.0122846	0	0.0242482	0	0.0256807	0.0184528
1259	J3KSC0	LINC01387		0	0	0	0	0	0	0	0.110133	0
1260	K7EIQ3	ZNF561-AS1		2.758	3.74842	0.288762	0.381077	0.868343	0.0683815	3.30173	1.73811	1.97745
1261	K7EJ46	SMIM22	ENSG00000267795	0.100027	0.732758	0.586477	0.123132	0.0812189	0.0810153	12.9212	11.2614	6.75094	0	1.75345
1262	K9M1U5	IFNL4		0	0.0419951	0	0.0776249	0	0	0	0.0405683	0
1263	L0R6Q1	SLC35A4	ENSG00000176087	25.7278	33.7988	5.45556	34.2267	46.3814	7.98165	56.0508	55.2702	37.8108	22.8192	73.2594
1264	L0R819	ASDURF	ENSG00000286053	0	0	0	0	0	0	0	0	0
1265	L0R8F8	MIEF1		12.0642	16.1643	2.40782	10.8177	10.8599	2.3701	7.62944	8.76616	7.35288
1266	M0QZC1	RNF225	ENSG00000269855	0	0.0694404	0.191049	0	0	0	0	0.0670811	0
1267	M0R2J8	DCDC1	ENSG00000170959	0.0809494	0.208937	0.0694072	0.366661	0.329916	0.252386	0.199415	0.361812	0.295437
1268	M5A8F1	ERVH48-1	ENSG00000233056	0	0	0	0	0	0	0	0	0
1269	O00110	OVOL3	ENSG00000105261	0	0	0	0	0.134539	0	0.103401	0	0.612764
1270	O00115	DNASE2	ENSG00000105612	23.4936	26.9096	13.413	12.1187	13.4409	9.7015	48.6992	55.2317	46.7209	3.23959	23.7812
1271	O00116	AGPS	ENSG00000018510	20.2685	20.718	7.19542	20.0348	16.2387	8.65529	0.0084043	0.0173282	0.0249023	106.872	1.45939
1272	O00124	UBXN8	ENSG00000104691	3.995	5.51109	1.49011	10.2746	11.2954	4.91131	7.07851	7.25143	8.17852
1273	O00139	KIF2A	ENSG00000068796	18.7996	19.7989	14.6683	19.883	15.7775	15.9937	12.7322	16.0635	11.9466	8.0253	6.93599
1274	O00141	SGK1	ENSG00000118515	32.5389	2.72751	1.08721	14.569	8.24825	11.9496	1.28798	1.43152	1.43112
1275	O00142	TK2	ENSG00000166548	4.83508	5.39319	5.98533	3.97494	4.56407	5.28603	1.2581	1.17608	1.32684	0.839159	0.0448116
1276	O00144	FZD9	ENSG00000188763	1.32526	1.62883	0.466383	1.83658	2.30861	1.11468	2.94171	2.85233	2.52639
1277	O00148	DDX39A	ENSG00000123136	46.5196	57.0949	57.6014	53.6755	74.8919	60.1813	75.2949	86.5921	115.083	4.73465	33.6179
1278	O00151	PDLIM1	ENSG00000107438	58.9314	75.1855	40.6529	91.8055	102.65	36.7504	44.8894	48.6728	34.853	72.4593	25.8169
1279	O00154	ACOT7	ENSG00000097021	15.0982	19.4622	9.51457	24.992	30.1373	16.0036	31.7277	37.3075	32.359	34.3988	16.5785
1280	O00155	GPR25	ENSG00000170128	0.0843366	0	0	0	0	0	0	0.0542568	0.0779722
1281	O00159	MYO1C	ENSG00000197879	35.2501	28.7645	19.5708	69.207	42.7383	32.5094	42.9546	52.9592	52.3252	73.7009	13.2029
1282	O00160	MYO1F	ENSG00000142347	0.17316	0.065896	0.00906488	0.137029	0.281201	0.0701239	0.540298	0.318286	0.320185	0.109019	1.1738
1283	O00161	SNAP23	ENSG00000092531	26.3054	31.3665	15.4691	14.8435	17.2333	10.1146	15.0498	18.6331	14.9969	8.98529	8.56393
1284	O00165	HAX1	ENSG00000143575	40.3631	68.4545	15.1119	47.4229	94.9794	18.6504	135.722	143.41	108.633	1.49573	13.8747
1285	O00167	EYA2	ENSG00000064655	18.7583	18.8784	7.92395	3.00985	2.63676	0.85093	3.33777	4.6207	3.77937
1286	O00168	FXYD1	ENSG00000266964	0	0	0.0547435	0.0919479	0.121299	0.302488	0	0	0
1287	O00170	AIP	ENSG00000110711	27.433	38.1491	48.3694	22.7867	34.123	27.284	64.9913	68.6096	59.1284	5.29714	31.8292
1288	O00175	CCL24	ENSG00000106178	0	0.190961	0	0	0	0	0	0	0
1289	O00178	GTPBP1	ENSG00000100226	7.54728	6.90593	4.05485	3.2731	3.35471	1.78911	3.94402	4.76333	4.34927	2.51926	1.74654
1290	O00180	KCNK1	ENSG00000135750	16.1458	17.783	14.6515	9.9964	9.73545	8.37625	17.2897	18.2544	13.9116
1291	O00182	LGALS9	ENSG00000168961	1.05335	1.36401	0.643329	0.144073	0	0.0473967	0.0365187	0.0376475	0	1.15552	1.57733
1292	O00186	STXBP3	ENSG00000116266	21.2807	20.297	8.25168	18.911	13.9641	9.10233	21.6188	26.8772	32.5244	17.7231	16.4434
1293	O00187	MASP2	ENSG00000009724	0.967106	0.196017	0.0308169	0.569365	0.0341417	0.0170281	0.236159	0.189357	0.466499
1294	O00189	AP4M1	ENSG00000221838	4.58668	4.96826	2.34905	5.40804	6.19212	3.31209	11.0354	11.9809	11.1889
1295	O00192	ARVCF	ENSG00000099889	1.71365	1.09013	0.862278	0.346331	0.269978	0.18644	6.43232	6.72988	8.27634
1296	O00193	SMAP	ENSG00000110696	80.2481	124.814	30.5664	67.2077	110.753	31.0798	38.0039	44.318	34.0747	8.1361	2.68424
1297	O00194	RAB27B	ENSG00000041353	18.4257	21.5868	4.55359	10.3156	9.51524	4.41738	5.69403	6.64767	5.3695	24.7594	14.8623
1298	O00198	HRK	ENSG00000135116	0.954256	1.12147	0.267407	0.103648	0.091156	0	0.350293	0.144449	0
1299	O00203	AP3B1	ENSG00000132842	25.1123	18.965	13.8082	30.4106	14.6562	15.941	7.87537	9.11932	14.4489	26.6181	15.9106
1300	O00204	SULT2B1	ENSG00000088002	0.329539	0.603517	0.392467	6.99758	8.96377	4.97109	39.5871	53.69	43.187	0	24.1633
1301	O00206	TLR4	ENSG00000136869	1.05353	0.891879	0.085065	0.131886	0.0434966	0	0.0557161	0.0574384	0.198107
1302	O00212	RHOD	ENSG00000173156	66.7839	116.013	36.3253	5.94423	15.0177	3.46828	208.267	225.08	147.579	0	1.00302
1303	O00213	APBB1	ENSG00000166313	0.846131	0.665945	0.126844	8.71134	8.68159	3.98726	0.240011	0.148458	0.320023	0.287374	0.102554
1304	O00214	LGALS8	ENSG00000116977	22.4902	20.4848	5.24131	16.4835	11.4801	3.24231	6.39162	7.59398	11.2781	0.595705	0.14692
1305	O00217	NDUFS8	ENSG00000110717	50.8436	84.7355	76.3613	56.7398	101.436	65.2016	152.795	178.498	127.726	10.7251	19.9644
1306	O00219	HAS3	ENSG00000103044	26.7521	23.6851	8.15322	9.7075	10.597	1.93076	0.540957	0.402768	0.71239	0.702272	0
1307	O00220	TNFRSF10A	ENSG00000104689	8.19925	8.72093	6.09567	12.925	10.0582	9.29241	3.0553	3.33949	3.27216	0	0.212688
1308	O00221	NFKBIE	ENSG00000146232	3.71957	5.5668	2.93125	4.99721	8.47597	1.55489	4.4926	4.99171	5.02889	0	0.3848
1309	O00222	GRM8	ENSG00000179603	0	0	0	0.0164601	0	0	0.0834442	0.103228	0.0988995
1310	O00230	CORT	ENSG00000241563	0.335428	0	0.0307293	0.206453	0.136179	0	0.0523306	0.161845	0
1311	O00231	PSMD11	ENSG00000108671	46.5785	53.5699	26.502	78.7479	74.8061	46.8187	25.2193	32.5771	26.2229	29.0172	64.6828
1312	O00232	PSMD12	ENSG00000197170	93.8071	93.1916	40.8169	83.4418	87.1296	45.3399	92.4879	116.375	124.967	13.52	42.0574
1313	O00233	PSMD9	ENSG00000110801	22.2081	25.429	13.0435	24.5824	41.909	12.9038	48.0129	55.9348	31.5286	64.2309	53.8045
1314	O00237	RNF103	ENSG00000239305	11.7714	8.74307	4.34603	18.7575	12.6002	9.45038	11.8381	12.9442	16.9655
1315	O00238	BMPR1B	ENSG00000138696	0.984008	1.17462	0.258535	5.53083	3.52759	1.89471	5.02838	5.45854	6.96903	0	0
1316	O00241	SIRPB1	ENSG00000101307	0.983939	0.512818	0	0.421291	0.312624	0.329164	0.24027	0.220175	0.197758
1317	O00244	ATOX1	ENSG00000177556	50.453	80.274	154.637	52.8817	80.3898	116.863	200.239	191.626	114.369	2.51012	3.45072
1318	O00253	AGRP	ENSG00000159723	0	0	0	0	0	0	0	0	0
1319	O00254	F2RL2	ENSG00000164220	0.632193	0.501211	0.0992855	7.33749	4.76655	1.03626	0.263011	0.0968362	0.361824
1320	O00255	MEN1	ENSG00000133895	23.1786	20.6578	8.20476	10.1607	8.9869	4.75191	29.4319	35.7531	38.5934	0	5.55263
1321	O00257	CBX4	ENSG00000141582	13.678	10.4585	9.32485	14.9666	8.89122	10.0525	17.3875	20.0058	26.6246	0.63851	0.227402
1322	O00258	GET1	ENSG00000182093	17.5646	29.2226	8.0237	21.9495	41.58	12.0723	74.8229	64.4338	43.1312	1.46385	1.66873
1323	O00264	PGRMC1	ENSG00000101856	57.074	82.2875	28.6419	102.24	154.926	44.418	98.5922	116.521	87.1823	300.101	194.549
1324	O00267	SUPT5H	ENSG00000196235	30.2357	16.258	11.8212	63.3845	32.1642	27.2235	28.7633	38.3583	47.5674	15.878	21.521
1325	O00268	TAF4	ENSG00000130699	9.12279	6.63991	1.50396	5.29924	2.97021	1.68914	10.885	10.791	15.7964	0	0.488023
1326	O00270	GPR31	ENSG00000120436	0	0	0	0	0	0	0	0	0
1327	O00273	DFFA	ENSG00000160049	8.64036	10.4953	3.81288	7.62132	9.46132	4.92825	10.0435	12.0764	8.01646	1.49194	14.2468
1328	O00287	RFXAP	ENSG00000133111	2.70403	3.04186	0.549005	1.55185	1.15713	0.34035	1.80145	1.90415	4.08779	0.617553	0
1329	O00291	HIP1	ENSG00000127946	7.98605	6.16491	4.752	17.1168	7.85011	9.02631	9.55067	11.9605	12.5114	7.46861	1.86358
1330	O00292	LEFTY2	ENSG00000143768	0	0	0	0.0290517	0	0.0191147	0.0294554	0.0303659	0
1331	O00294	TULP1	ENSG00000112041	0.048555	0.129343	1.65474	0.119541	0.0788504	0.550569	0.393907	0.343609	0.404018
1332	O00295	TULP2	ENSG00000104804	0.234609	0	0	0.0361	0	0	0	0.0377331	0
1333	O00299	CLIC1	ENSG00000213719	124.337	207.56	162.029	170.081	350.423	138.73	249.83	287.054	221.71
1334	O00300	TNFRSF11B	ENSG00000164761	0	0.058607	0	0.0541654	0.071456	0	1.23566	1.47201	1.83065
1335	O00303	EIF3F	ENSG00000175390	218.035	303.478	138.732	136.019	174.837	89.1949	124.072	84.2148	86.7066
1336	O00305	CACNB4	ENSG00000182389	0.0383938	0.0170459	0.00468978	0.118155	0.0623491	0.0207309	0.111811	0.1235	0.177482
1337	O00308	WWP2	ENSG00000198373	8.90595	6.82967	5.57115	8.9421	5.20438	6.00191	13.0522	16.2047	16.3014	0.433848	0.423147
1338	O00311	CDC7	ENSG00000097046	11.7467	12.1597	2.99151	7.30673	5.03464	2.63719	6.28051	7.49696	9.10305
1339	O00321	ETV2	ENSG00000105672	0.0690488	0.367872	0.0253029	0.42499	0.280328	0.587212	0.99106	0.533059	1.02141
1340	O00322	UPK1A	ENSG00000105668	0.980968	0.301518	0.0829556	0.650222	0.490163	0.152792	0.941797	1.55346	1.186
1341	O00327	BMAL1	ENSG00000133794	15.8701	15.0847	4.15022	3.68518	3.77796	2.35165	3.12866	3.3646	3.20128
1342	O00329	PIK3CD	ENSG00000171608	0.648633	0.647948	0.321581	2.61847	2.13766	1.29792	0.452397	0.662753	0.828976	0	0.144021
1343	O00330	PDHX	ENSG00000110435	34.7024	34.1608	15.7424	21.0044	16.3993	11.3716	16.2007	18.9126	16.9964	11.3886	1.70396
1344	O00337	SLC28A1	ENSG00000156222	0.0745598	0.024827	0.0136612	0.0917818	0	0.0452913	0	0.191868	0.0344666
1345	O00338	SULT1C2	ENSG00000198203	0.146009	0.0243091	0.0267523	0.112334	0.0889158	0.236514	0.0455579	0.117416	0.101243
1346	O00339	MATN2	ENSG00000132561	12.6145	9.87346	8.66503	8.59932	3.69305	4.52842	8.06021	8.74585	11.2212	0.251926	0.121727
1347	O00341	SLC1A7	ENSG00000162383	0	0	0	0	0.0291744	0.0436518	0	0	0.0664379
1348	O00358	FOXE1	ENSG00000178919	10.9523	9.01892	5.20894	11.5957	7.79673	6.03333	12.8652	15.7995	26.3115
1349	O00370			0	0	0	0	0	0	0	0	0
1350	O00391	QSOX1	ENSG00000116260	28.5465	21.2914	17.967	22.935	16.2783	11.699	27.683	38.1919	26.5649	0.300974	0.61956
1351	O00398	P2RY10	ENSG00000078589	0	0	0	0.035495	0.0468257	0	0	0	0
1352	O00399	DCTN6	ENSG00000104671	24.111	33.0298	22.4413	38.257	64.315	28.2158	24.1428	26.7175	22.461	7.93545	2.26221
1353	O00400	SLC33A1	ENSG00000169359	8.67007	10.5555	3.18706	7.22076	6.35784	3.48914	8.04814	10.4583	10.4706	4.62585	0.269539
1354	O00401	WASL	ENSG00000106299	27.0431	26.6203	5.07829	16.9448	12.1382	3.9952	13.4864	16.5914	16.0315	11.011	4.06738
1355	O00408	PDE2A	ENSG00000186642	0.0239175	0	0.0350582	0.14721	0.0388406	0	0.0895537	0.046161	0.0663378
1356	O00409	FOXN3	ENSG00000053254	4.27123	3.48819	0.378134	2.79774	2.25904	0.952132	4.81736	4.45368	3.82815
1357	O00410	IPO5	ENSG00000065150	54.297	51.1071	42.4727	56.1365	33.0971	44.5133	16.0457	16.4864	20.7031	28.8614	37.9155
1358	O00411	POLRMT	ENSG00000099821	10.5673	7.86961	5.03707	11.0854	7.27893	7.07366	7.17084	9.54211	12.2311	0.0773614	0.0751319
1359	O00418	EEF2K	ENSG00000103319	5.11126	4.97138	1.87812	4.81749	3.3586	2.52109	7.33535	8.33264	10.5842	0.261513	1.30511
1360	O00421	CCRL2	ENSG00000121797	0.984213	0.834972	0.142012	0.274606	0.0966628	0.0360482	0.167098	0.191353	0.247227
1361	O00422	SAP18	ENSG00000150459	43.7407	62.0238	31.367	40.2036	70.8864	29.7224	112.236	133.773	91.954	0	0.723229
1362	O00423	EML1	ENSG00000066629	2.80908	2.63121	1.18003	15.9543	11.1263	6.8625	7.48229	7.62543	6.88336	0.781417	0.082712
1363	O00425	IGF2BP3	ENSG00000136231	64.5005	102.529	46.3699	78.6963	98.6604	34.8833	130.797	153.719	104.203	11.7431	0.170552
1364	O00429	DNM1L	ENSG00000087470	32.8271	27.8441	9.3716	37.3107	24.5114	11.2279	11.7377	14.0983	16.8155	57.6942	19.9097
1365	O00442	RTCA	ENSG00000137996	23.4162	28.3843	18.1423	14.6062	17.767	16.2721	9.1606	8.53232	10.5153	3.62595	1.44713
1366	O00443	PIK3C2A	ENSG00000011405	29.0578	18.9782	10.7669	10.6711	4.87455	7.00094	5.19207	5.8093	6.37942	1.0844	0.631599
1367	O00444	PLK4	ENSG00000142731	12.9702	13.312	1.91682	13.3051	10.2714	2.29122	8.11066	8.85928	10.7824
1368	O00445	SYT5	ENSG00000129990	0.16969	0.150676	0.0621826	0.870356	0.321493	0.114531	0.35298	0.254724	0.418358
1369	O00451	GFRA2	ENSG00000168546	0.0619988	0	0.0227194	0.0763195	0.0251706	0.0502149	0.541661	0.837607	0.859802
1370	O00453	LST1	ENSG00000204482	0	0	0	0.0831623	0	0	0.084318	0	0
1371	O00458	IFRD1	ENSG00000006652	24.1454	17.9406	4.50484	18.916	23.9275	7.75337	19.4542	19.8852	21.8066	1.60452	0.227848
1372	O00459	PIK3R2	ENSG00000105647	12.6239	14.3827	6.6705	6.09249	6.95177	3.54006	58.6589	66.2283	58.998	102.534	1.34346
1373	O00461	GOLIM4	ENSG00000173905	15.5679	13.444	21.3398	14.2833	6.55658	25.6598	10.7592	13.0808	14.9984	17.425	9.34802
1374	O00462	MANBA	ENSG00000109323	27.3425	17.5031	15.2865	3.14706	1.54421	2.95443	4.72782	4.31236	6.57199	0.506528	0.852536
1375	O00463	TRAF5	ENSG00000082512	1.18683	0.670106	0.472729	4.92281	3.05859	2.35088	4.34719	3.76784	8.03864	3.61057	0
1376	O00468	AGRN	ENSG00000188157	29.5416	12.5889	21.1189	19.8582	4.05827	14.5302	14.3144	17.101	23.7627	1.11717	0.443658
1377	O00469	PLOD2	ENSG00000152952	44.7347	38.5479	10.2794	72.0826	45.6776	25.6035	12.4267	14.5451	13.7314	31.7166	2.88088
1378	O00470	MEIS1	ENSG00000143995	3.4723	3.67395	0.963235	0.758996	0.974934	0.420536	0.486028	0.334035	0.630053
1379	O00471	EXOC5	ENSG00000070367	16.1919	18.6021	3.23565	13.0864	12.133	4.44513	12.1481	13.3195	10.2043	3.58159	3.85046
1380	O00472	ELL2	ENSG00000118985	32.7304	26.2545	5.09292	6.51543	5.9058	1.09937	0.852384	1.03251	0.899763
1381	O00476	SLC17A3	ENSG00000124564	0	0	0	0.421699	0.602673	0.184973	0	0	0
1382	O00478	BTN3A3	ENSG00000111801	442.891	611.736	524.987	554.494	876.252	429.708	508.638	423.102	395.175	0	0
1383	O00479	HMGN4	ENSG00000182952	32.7833	47.3677	5.42044	38.7737	57.8804	6.3513	35.4828	44.4085	30.8913	0	0.485794
1384	O00481	BTN3A1	ENSG00000026950	4.35967	4.83896	1.60662	2.09209	2.89993	1.36653	0.307416	0.380302	0.774253
1385	O00482	NR5A2	ENSG00000116833	0.18274	0.121698	0.0520839	6.12365	5.55599	1.94054	4.53619	5.05523	5.59412
1386	O00483	NDUFA4	ENSG00000189043	86.0735	136.757	102.712	76.4716	171.546	96.3033	165.836	194.874	107.542	48.1326	136.943
1387	O00487	PSMD14	ENSG00000115233	68.2976	91.7682	118.418	138.765	156.213	189.615	115.819	139.705	128.9	11.7556	12.8913
1388	O00488	ZNF593	ENSG00000142684	12.5655	15.1474	15.7956	13.0205	36.8076	13.4623	33.5495	42.3634	22.0581	0	1.18539
1389	O00499	BIN1	ENSG00000136717	7.85136	9.89078	3.11806	14.0927	18.7797	3.46147	0.893031	0.920637	0.786675	3.8353	0.436969
1390	O00501	CLDN5	ENSG00000184113	0.0446102	0	0	0	0.0362221	0.0180656	0.22271	0.086098	0.164975
1391	O00505	KPNA3	ENSG00000102753	21.1347	22.4493	8.31974	26.968	21.4697	11.4835	10.4533	13.0624	12.5857	5.31676	18.5618
1392	O00506	STK25	ENSG00000115694	18.6201	20.9504	5.66905	24.5162	30.5617	9.42969	27.3948	25.6253	25.9883	5.86051	0.271991
1393	O00507	USP9Y	ENSG00000114374	0.0102817	0	0.0150708	2.01872	0.559343	1.05759	0	0.0132291	0.00950578	0	0
1394	O00512	BCL9	ENSG00000116128	3.48428	2.84221	0.617023	3.99152	2.16584	0.965432	9.05111	8.93407	9.37117
1395	O00515	LAD	ENSG00000159166	25.0162	33.4407	19.0538	0.492353	0.619999	0.176698	63.7382	73.0536	54.123	6.8729	16.2856
1396	O00519	FAAH	ENSG00000117480	4.97662	4.56119	5.56131	0.151637	0.120026	0.219495	5.28881	4.94511	9.79435	0.0363398	4.13426
1397	O00522	KRIT1	ENSG00000001631	9.87452	7.93806	1.91523	8.88766	5.75336	2.38425	12.6595	12.6122	19.4428	3.13815	0.470188
1398	O00526	UPK2	ENSG00000110375	4.19985	3.97461	1.25553	0.272103	0.358963	0.179032	17.1738	18.4157	13.9989
1399	O00533	CHL1	ENSG00000134121	0.0257426	0.0171437	0	0.0554553	0.0418045	0.0260623	0.00803229	0	0.0119	0.334861	0.418242
1400	O00534	VWA5A	ENSG00000110002	0.204354	0.213859	0.139073	0.233588	0.165929	0.307382	0.018218	0.0751247	0.107962	0	0
1401	O00541	PES1	ENSG00000100029	33.907	33.8712	18.762	49.2984	45.5186	19.7577	37.1467	43.5545	48.6943	2.79527	11.8029
1402	O00548	DLL1	ENSG00000198719	6.39328	6.20999	3.61135	0.0383903	0.0253226	0.0252591	2.43274	2.34743	3.54649
1403	O00555	CACNA1A	ENSG00000141837	0.0716778	0.039779	0.0262662	0.0808813	0.0194001	0.0628921	0.156556	0.122968	0.132537	0	0.0140454
1404	O00559	EBAG9	ENSG00000147654	21.1366	30.8678	12.533	15.0069	19.8987	6.82409	20.0189	22.0565	18.0798	0	9.6073
1405	O00560	SDCBP	ENSG00000137575	54.5913	53.804	33.8826	95.8757	94.1453	73.9043	24.7033	28.3171	23.5622	12.2235	1.03201
1406	O00562	PITPNM1	ENSG00000110697	16.9278	16.3813	8.12769	5.66802	5.35514	4.491	9.72534	9.77454	7.99457	0.342887	0.031658
1407	O00566	MPHOSPH10	ENSG00000124383	20.8533	15.9624	5.98242	36.2296	20.4738	11.6412	17.6796	20.0433	29.5339	0	0.51656
1408	O00567	NOP56	ENSG00000101361	30.879	26.6458	11.3501	186.899	92.1118	28.0789	61.5696	39.2466	82.7304	6.9001	0.814412
1409	O00570	SOX1	ENSG00000182968	0.0251285	0	0.00920832	0	0.0408072	0.0305286	0.047044	0.0484983	0
1410	O00571	DDX3X	ENSG00000215301	174.974	98.0087	35.2564	145.756	66.0398	36.1358	40.0072	52.8192	65.2906	97.1668	41.5119
1411	O00574	CXCR6	ENSG00000172215	0.105712	0.140801	0	0	0	0.021405	0.0329846	0	0
1412	O00584	RNASET2	ENSG00000026297	22.2147	32.2831	20.1849	6.76023	9.65583	7.72536	34.0647	39.9524	36.4955	21.2661	7.45032
1413	O00585	CCL21	ENSG00000137077	0	0	0	0	0	0	0	0	0
1414	O00587	MFNG	ENSG00000100060	2.47282	0.581225	0.0710714	0.47749	0.196848	0.137448	0.121031	0.155966	0.0896553
1415	O00590	ACKR2	ENSG00000144648	0.954839	0.51095	0.572002	0.985175	0.520448	0.60388	0.60412	0.788359	1.5521
1416	O00591	GABRP	ENSG00000094755	0.0311961	0.0207755	0	0	0	0	0.136275	0	0.0576839
1417	O00592	PODXL	ENSG00000128567	7.29703	5.70969	2.02288	10.3628	5.29465	2.65466	8.94588	10.7206	13.7958	24.6136	2.79036
1418	O00602	FCN1	ENSG00000085265	0	0	0	0	0	0	0	0.0517617	0
1419	O00622	CCN1	ENSG00000142871	564.715	157.279	30.965	48.1022	37.687	10.4464	3.03412	4.08367	4.6616	2.12331	0.0035671
1420	O00623	PEX12	ENSG00000108733	3.00104	6.66193	1.69189	2.67595	5.0297	1.66717	2.32897	2.87126	3.05914
1421	O00624	SLC17A2	ENSG00000112337	0	0.0865456	0	0.106649	0	0	0.0270327	0.0278683	0.080099
1422	O00625	PIR	ENSG00000087842	22.5646	28.7764	9.77217	44.8417	67.4305	31.9961	20.9362	22.8179	19.9441	8.32872	4.03059
1423	O00626	CCL22	ENSG00000102962	1.52118	1.24864	0.259272	0.63144	0.229796	0.214893	0.816827	0.796559	1.04661
1424	O00628	PEX7	ENSG00000112357	5.15444	7.46836	5.25811	4.67302	4.69426	2.73615	6.4332	8.87263	6.18222	0	0
1425	O00629	KPNA4	ENSG00000186432	18.6318	15.6154	5.82095	19.5185	18.423	10.366	10.501	12.7038	15.0899	8.22059	44.9829
1426	O00631	SLN	ENSG00000170290	0	0	0	0	0	0	0	0	0
1427	O00634	NTN3	ENSG00000162068	0	0	0	0	0.0422044	0.0631479	0	0.100318	0.0480554
1428	O00635	TRIM38	ENSG00000112343	9.27933	8.67111	5.98094	2.41547	2.45691	1.9309	0.904085	0.766862	1.28856	0	0
1429	O00712	NFIB	ENSG00000147862	6.0336	4.56903	3.61071	7.3449	3.38788	3.138	3.22626	3.46686	3.70011	0	0
1430	O00716	E2F3	ENSG00000112242	12.1384	9.36011	1.32914	9.62743	6.59299	1.9696	7.27912	6.89426	11.794
1431	O00743	PPP6C	ENSG00000119414	26.2697	28.099	16.1833	19.2361	18.3629	12.8967	19.8292	22.61	20.031	5.5883	18.3447
1432	O00744	WNT10B	ENSG00000169884	1.56868	1.36389	0.335324	1.23371	1.98134	0.388217	1.7947	1.34559	1.41002
1433	O00746	NME4	ENSG00000103202	41.9778	69.3696	13.0667	131.49	251.517	33.0513	301.936	133.824	164.041	0	0.238104
1434	O00748	CES2	ENSG00000172831	18.2182	23.3763	4.69224	6.93784	7.10526	2.83297	7.88268	7.23579	6.65049	1.07414	2.27848
1435	O00750	PIK3C2B	ENSG00000133056	3.23012	2.44941	1.19362	2.08	0.947718	1.63236	6.83488	7.81451	7.12711	0.0517229	0.151156
1436	O00754	MAN2B1	ENSG00000104774	22.381	16.5042	14.1502	8.11936	5.90157	4.49936	36.3855	29.8269	34.6052	0.880627	2.26756
1437	O00755	WNT7A	ENSG00000154764	1.92724	2.00543	1.65524	0.556032	0.586823	0.073169	0.150336	0.0774916	0	0	0.023632
1438	O00757	FBP2	ENSG00000130957	0.229396	0.203692	0	0.0470637	0.0620874	0.0309658	0.42946	0.442735	0.706948	0	7.99498
1439	O00762	UBE2C	ENSG00000175063	66.8014	98.8951	32.0278	88.8214	141.933	44.4903	167.475	193.391	164.085	15.0112	13.9576
1440	O00763	ACACB	ENSG00000076555	1.85272	1.34534	0.948864	1.99902	0.987799	1.22939	1.61587	1.57966	2.3114	0	0.0521688
1441	O00764	PDXK	ENSG00000160209	18.2513	22.1578	11.6338	29.2501	30.377	26.4212	32.5542	37.5824	35.3125	6.9322	1.37957
1442	O00767	SCD	ENSG00000099194	154.672	133.984	88.6822	155.157	102.228	96.0312	326.583	419.837	377.266	2.36521	15.6259
1443	O14490	DLGAP1	ENSG00000170579	0	0.010394	0.017158	0.0576377	0.0760368	0.0252821	0.0389591	0.0200817	0.0432891
1444	O14492	SH2B2	ENSG00000160999	1.69748	1.27177	0.874743	0.881537	1.59366	1.05262	10.6592	10.1356	9.90672
1445	O14493	CLDN4	ENSG00000189143	93.8693	42.9522	33.4273	1.52681	0.686657	0.182649	160.361	205.288	136.824	0	3.1794
1446	O14494	PLPP1	ENSG00000067113	10.5323	11.5771	3.5068	19.3779	23.5867	10.2962	6.32528	6.99439	6.70108	1.72937	0.0807055
1447	O14495	PLPP3	ENSG00000162407	7.45813	5.65264	2.30992	8.75828	5.70104	3.74061	0.95421	1.22462	1.06747	0	0.0200649
1448	O14497	ARID1A	ENSG00000117713	9.93201	4.90872	3.45451	12.8256	3.57337	5.9066	6.23554	7.95221	9.24921	0.822438	0.702495
1449	O14498	ISLR	ENSG00000129009	0	0.0299547	0	0.110738	0.036522	0	0	0	0.0415852
1450	O14503	STRA13	ENSG00000134107	202.661	135.86	52.2261	312.727	210.326	56.0042	189.131	168.486	125.599
1451	O14508	SOCS2	ENSG00000120833	39.5075	45.9897	8.59722	8.17899	8.37598	1.49403	10.7737	10.8072	12.352	0	0.0579653
1452	O14511	NRG2	ENSG00000158458	0.235501	0.0522784	0.0479439	0.644218	0.764878	0.328497	0.179622	0.286179	0.145153
1453	O14512	SOCS7	ENSG00000274229	12.9107	10.4189	2.36472	24.0269	18.6202	9.43687	3.53105	4.03124	3.27761
1454	O14513	NCKAP5	ENSG00000176771	0.0407801	0.0452634	0.0249064	0.36813	0.275935	0.313777	0.17814	0.174902	0.150811
1455	O14514	ADGRB1	ENSG00000181790	0	0	0	0.137922	0.0606497	0.128558	3.05314	3.14752	5.71454
1456	O14519	CDK2AP1	ENSG00000111328	94.836	151.023	10.7055	94.6826	155.955	10.7832	198.415	209.947	152.024	0.574302	9.5665
1457	O14520	AQP7	ENSG00000165269	0.116358	0.264449	0	0.202344	0.33367	0.1997	0.153867	0.0748573	0
1458	O14521	SDHD	ENSG00000204370	83.1916	131.902	44.4507	46.9541	87.1707	25.3565	61.9689	75.6424	55.5105	3.92091	9.70562
1459	O14522	PTPRT	ENSG00000196090	0.0162641	0.0270782	0.00297997	0	0.0198089	0.0032932	0.00507475	0.0156949	0.0375918
1460	O14523	C2CD2L	ENSG00000172375	4.20965	2.72221	0.603635	1.3706	1.41183	0.568256	5.00655	5.65194	5.58414	0	1.27925
1461	O14524	NEMP1	ENSG00000166881	8.21487	8.59173	1.56241	10.644	8.28181	3.59467	11.9961	13.0763	14.2554	0.740841	2.63787
1462	O14525	ASTN1	ENSG00000152092	0.0140772	0.00937489	0.0103171	0.0173288	0.0114302	0	0.0263544	0	0.0260297
1463	O14526	FCHO1	ENSG00000130475	0.0640174	0.0639498	0.0703772	5.63451	6.21162	2.761	9.68781	10.2756	8.64121	0.473532	0.222943
1464	O14529	CUX2	ENSG00000111249	0.015083	0.0200894	0	0.00928346	0.0122469	0	0.0470623	0.0970343	0.0418343	0	0.0967575
1465	O14530	TXNDC9	ENSG00000115514	44.5297	66.0951	25.3174	40.6132	70.177	28.6616	35.9146	43.4054	33.4969	3.64401	3.22198
1466	O14531	DPYSL4	ENSG00000151640	0.455585	0.455104	0.361722	3.52848	2.68193	1.55285	1.39784	1.85626	1.33382	1.81253	1.05809
1467	O14543	SOCS3	ENSG00000184557	19.499	8.84129	3.98042	7.52125	13.1377	3.14637	7.24919	7.8615	8.85687
1468	O14544	SOCS6	ENSG00000170677	20.0144	18.5969	2.6556	26.5857	23.0824	8.82969	11.8432	8.63512	10.8989
1469	O14545	TRAFD1	ENSG00000135148	18.0543	17.3433	10.9711	10.153	9.9664	5.06275	16.434	20.8694	19.5739	0	1.0572
1470	O14548	COX7A2L	ENSG00000115944	59.3051	96.6394	10.4247	126.102	278.54	26.0055	166.541	169.245	118.055	44.5961	48.9307
1471	O14556	GAPDHS	ENSG00000105679	0.622689	0.414688	0.380306	1.70338	0.898852	0.392262	1.12258	1.11277	3.19832	13.2986	0.588125
1472	O14558	HSPB6	ENSG00000004776	0.141408	0	0	0.0870356	0	0	0.17649	0.363892	0.196106	2.30969	3.00528
1473	O14559	ARHGAP33	ENSG00000004777	0.415946	0.211827	0.0268981	1.53607	0.55627	0.495424	1.20623	0.944446	1.4025
1474	O14561	NDUFAB1	ENSG00000004779	99.2041	157.075	315.609	107.259	205.586	173.044	241.257	303.376	180.431	10.5263	83.9135
1475	O14562	UBFD1	ENSG00000103353	22.1906	25.5131	4.81765	24.1336	23.6784	6.07008	28.14	35.259	23.3998	1.19988	9.23231
1476	O14569	CYB561D2	ENSG00000114395	8.58351	13.5386	3.55929	6.20993	10.3932	3.75046	13.3443	14.8224	12.0429	3.1794	1.82457
1477	O14576	DYNC1I1	ENSG00000158560	0.508345	0.519094	0.235958	0.125153	0.0550348	0.068621	0.190338	0.0654074	0.250658	0	0
1478	O14578	CIT	ENSG00000122966	5.47673	2.50258	7.35878	9.45597	2.73361	16.4662	4.19448	4.08772	10.5762	5.06238	1.39139
1479	O14579	COPE	ENSG00000105669	46.4253	67.6548	41.0635	35.5779	57.2091	29.4544	163.49	198.118	151.826	4.34606	39.0771
1480	O14581	OR7A17	ENSG00000185385	0.110998	0	0	0	0	0	0	0	0
1481	O14593	RFXANK	ENSG00000064490	21.2486	28.1581	5.68206	11.2668	16.204	3.77921	44.3048	53.2483	42.4759	0	1.08507
1482	O14594	NCAN	ENSG00000130287	0.0322285	0	0.00590505	0	0	0.0195772	0.0201121	0.0103669	0.0297964
1483	O14595	CTDSP2	ENSG00000175215	65.9707	91.1926	27.1938	50.875	64.7304	23.768	86.6503	96.0418	63.9092
1484	O14598	VCY	ENSG00000129862	0	0	0	0	0	0	0	0	0
1485	O14599	BPY2	ENSG00000183753	0	0	0	0	0	0	0	0	0
1486	O14602	EIF1AY	ENSG00000198692	10.514	13.8569	3.87977	30.7724	50.8042	15.8104	5.00118	7.33162	4.28248	0	1.64956
1487	O14603	PRY	ENSG00000169789	0	0	0	0.667179	0.744747	1.08055	0	0	0
1488	O14604	TMSB4Y	ENSG00000154620	7.80248	14.64	104.77	50.6153	117.757	511.878	44.9425	32.9462	21.9273
1489	O14607	UTY	ENSG00000183878	1.57726	1.21046	0.473398	1.61799	1.04894	1.38089	0.449958	0.280253	0.305535
1490	O14609	XKRY		0	0	0	0	0	0	0	0	0
1491	O14610	GNGT2	ENSG00000167083	0	0.066102	0	0	0.402971	0	0.302436	0.439497	0	0	0.218485
1492	O14613	CDC42EP2	ENSG00000149798	18.778	20.8311	32.4425	2.92083	4.51614	4.4015	8.18372	8.7978	8.25588
1493	O14617	AP3D1	ENSG00000065000	30.1762	20.8441	27.4281	22.6322	11.2564	21.5055	17.3788	19.7944	23.8218	6.12515	7.90468
1494	O14618	CCS	ENSG00000173992	13.7037	17.1865	10.5566	10.4046	10.1524	6.8863	28.7763	31.532	37.9163	15.2177	8.20343
1495	O14625	CXCL11	ENSG00000169248	5.73847	2.18991	0.118138	0	0.0523535	0	0.0402367	0.0414805	0
1496	O14626	GPR171	ENSG00000174946	0.0575086	0	0	0	0	0.0465782	0.035888	0	0
1497	O14627	CDX4	ENSG00000131264	0	0	0	0	0	0	0	0	0
1498	O14628	ZNF195	ENSG00000005801	13.1343	11.3065	3.083	11.2133	5.35688	2.47563	5.0047	3.79654	10.5483	0	0
1499	O14633	LCE2B	ENSG00000159455	0	0	0	0	0	0	0	0	0
1500	O14638	ENPP3	ENSG00000154269	0	0	0	0	0	0	0.0407071	0	0	0	0
1501	O14639	ABLIM1	ENSG00000099204	66.9446	62.8928	17.8051	12.8592	9.52254	4.37438	3.01453	4.19542	2.64244	0	0.0887315
1502	O14640	DVL1	ENSG00000107404	6.28406	6.01881	3.00138	13.8632	13.7881	4.80373	17.713	14.8992	17.0378	0.163863	0.157844
1503	O14641	DVL2	ENSG00000004975	9.20701	7.63592	3.59966	10.5542	9.08769	5.48884	16.0834	21.0505	17.4991	0.252818	0.694469
1504	O14645	DNALI1	ENSG00000163879	0.116906	0.129758	0	0.119924	0.0316413	0	0.0243182	0.0752098	0.108084
1505	O14646	CHD1	ENSG00000153922	18.8007	11.5943	7.53392	16.285	6.58134	9.33579	5.35744	7.00409	11.5732	0	0
1506	O14647	CHD2	ENSG00000173575	18.9501	7.64253	3.87811	13.6178	4.5382	5.17415	8.53049	8.04952	14.4217	0	0
1507	O14649	KCNK3	ENSG00000171303	0.700643	0.501165	0.142639	1.18192	1.07459	0.504421	0.955434	1.08514	1.31953
1508	O14653	GOSR2	ENSG00000108433	10.5436	15.4932	4.58173	11.4667	18.1576	5.36561	18.2252	16.6076	19.1221	5.44138	15.9737
1509	O14654	IRS4	ENSG00000133124	0.0265983	0.0177135	0	0.0491131	0	0	0.0165985	0.0171116	0.0245911
1510	O14656	TOR1A	ENSG00000136827	46.4183	57.2884	11.765	32.4619	40.6752	8.93246	38.9389	46.8593	37.2961	2.12287	8.01326
1511	O14657	TOR1B	ENSG00000136816	17.3351	17.4534	11.0109	9.8436	10.9275	8.15244	12.4232	13.8864	16.027	2.91499	1.88945
1512	O14662	STX16	ENSG00000124222	27.8697	22.9061	4.12016	15.7081	9.14623	2.72689	55.8851	51.8233	94.7079	0.989646	3.64022
1513	O14668	PRRG1	ENSG00000130962	6.27935	6.07857	2.09561	4.12715	3.78756	1.43494	2.11324	2.52483	2.15632
1514	O14669	PRRG2	ENSG00000126460	4.14987	4.7377	1.60218	0.182444	0.361025	0.36012	6.1968	7.19882	5.75506
1515	O14672	ADAM10	ENSG00000137845	48.6611	45.0113	30.5387	62.8544	37.5965	41.9949	12.4129	16.2266	19.0914	30.1462	1.31002
1516	O14678	ABCD4	ENSG00000119688	6.53963	6.24964	2.80383	4.62885	4.06213	3.29717	12.2023	11.8853	16.0827	0	0.0662142
1517	O14681	EI24	ENSG00000149547	117.534	158.087	16.7635	62.3233	89.4522	7.99651	77.8908	49.0499	42.1353	5.8924	2.97028
1518	O14682	ENC1	ENSG00000171617	6.76995	3.17177	0.795741	6.71637	6.06002	2.39428	1.19568	1.2796	2.00762
1519	O14683	TP53I11	ENSG00000175274	25.1823	30.3221	6.58137	15.8037	18.2174	3.46976	26.6998	30.8643	24.6021	43.0502	9.2963
1520	O14684	PTGES	ENSG00000148344	615.324	839.994	154.338	25.3148	33.0675	12.492	5.22705	6.16906	4.48617	2.72526	4.55474
1521	O14686	KMT2D	ENSG00000167548	5.85272	1.73113	3.72843	3.94912	0.794196	4.05144	3.0652	3.86444	6.93952	0.650772	0.19463
1522	O14709	ZNF197	ENSG00000186448	4.42814	4.70885	1.34351	1.50927	1.12118	0.559185	1.41139	1.13339	2.09101
1523	O14713	ITGB1BP1	ENSG00000119185	28.3235	44.8561	6.35695	47.4872	90.0347	8.56459	50.0516	35.9263	35.9873	0	0.622904
1524	O14715	RANBP2L1	ENSG00000169629	0.0141428	0	0	0.069638	0.0114835	0.00572734	0.0176514	0.0181971	0.0130755
1525	O14717	TRDMT1	ENSG00000107614	0.955566	0.914224	0.202208	1.4248	1.1693	0.392422	0.327554	0.181827	0.335962
1526	O14718	RRH	ENSG00000180245	0.132684	0.0441813	0	0.0816658	0	0.0268663	0	0	0.0613355
1527	O14727	APAF1	ENSG00000120868	4.53623	3.83356	2.00948	2.98639	1.98151	2.47649	2.49936	2.66897	4.22045	0.899577	0.244792
1528	O14730	RIOK3	ENSG00000101782	12.7979	9.25591	3.10463	12.2409	8.04303	3.79376	6.50099	7.96989	10.1283
1529	O14732	IMPA2	ENSG00000141401	13.9697	18.6066	10.2384	17.7752	28.1393	16.999	24.0156	31.0231	15.0267	2.29632	1.92623
1530	O14733	MAP2K7	ENSG00000076984	6.53045	5.20715	7.79091	4.57819	2.97227	5.7043	7.94957	8.9489	10.5862	0	0
1531	O14734	ACOT8	ENSG00000101473	8.11014	16.6728	16.7657	5.1545	9.51988	7.63965	15.6784	19.1688	14.9147	0	3.52719
1532	O14735	CDIPT	ENSG00000103502	20.2557	29.3235	9.16916	26.7678	45.0313	12.063	62.3235	80.661	50.3728	1.97193	6.27341
1533	O14737	PDCD5	ENSG00000105185	128.351	210.563	69.8311	424.765	781.006	234.905	201.362	195.822	112.819	182.017	53.7893
1534	O14744	PRMT5	ENSG00000100462	40.8808	37.1586	18.509	65.1147	59.371	27.6775	53.4362	62.9578	55.2344	15.6691	24.8172
1535	O14745	NHERF1	ENSG00000109062	14.3372	19.5735	10.0949	19.0986	25.1121	13.3955	506.309	641.637	468.337	62.1127	425.384
1536	O14746	TERT	ENSG00000164362	0.540191	0.462533	0.122542	1.88407	0.960784	0.843786	1.13973	1.07567	2.04527
1537	O14753	OVOL1	ENSG00000172818	4.67976	1.41041	1.12657	0.042049	0	0	4.13543	5.16427	4.73716
1538	O14756	HSD17B6	ENSG00000025423	0.701797	0.764789	0.561104	0.392682	0.569838	0.697593	1.27405	1.47761	1.35666
1539	O14757	CHEK1	ENSG00000149554	19.2295	20.1854	5.77203	18.0133	15.5129	6.43911	12.2481	12.1313	11.0253	13.1316	1.56685
1540	O14763	TNFRSF10B	ENSG00000120889	32.122	20.3158	7.60746	47.6367	32.6228	14.0152	7.99031	7.69348	11.3781	0	0.385246
1541	O14764	GABRD	ENSG00000187730	0.911624	1.28564	0	1.02318	2.22063	0.304028	4.4173	5.10583	4.11499
1542	O14770	MEIS2	ENSG00000134138	6.18261	6.41165	1.09335	4.05146	3.82126	0.959148	3.20559	2.79018	3.38413
1543	O14771	ZNF213	ENSG00000085644	2.52828	3.57282	1.20895	2.41012	3.20451	1.69813	9.98609	11.1279	8.97938
1544	O14772	FPGT	ENSG00000254685	4.89688	6.28935	2.17097	3.02744	4.70389	2.25752	2.75574	2.62997	3.921	0	0.468404
1545	O14773	GIG1	ENSG00000166340	35.7631	27.8253	14.7328	14.7645	6.97494	8.18802	5.14185	7.08652	7.69879	10.6377	19.9719
1546	O14775	GNB5	ENSG00000069966	8.26761	10.1202	5.48282	17.697	16.1167	7.57729	20.2197	22.8258	18.0416	0	0
1547	O14776	TCERG1	ENSG00000113649	30.8136	18.0334	18.6392	35.4053	11.9711	20.9567	15.1808	16.5354	29.3288	38.1742	36.5565
1548	O14777	NDC80	ENSG00000080986	22.0524	21.7443	15.3784	10.6771	7.52509	7.81417	12.6643	15.9911	21.5746	5.30004	6.52154
1549	O14782	KIF3C	ENSG00000084731	1.65362	1.5696	0.285571	17.2674	16.8222	4.82619	4.09216	4.47545	3.56728	3.32721	0
1550	O14786	NRP1	ENSG00000099250	18.1878	13.1997	8.98088	49.7158	22.2374	33.2298	15.2173	18.6129	24.0056	15.9052	1.09042
1551	O14787	TNPO2	ENSG00000105576	19.5022	14.4323	12.3616	8.38495	4.46085	5.36095	32.842	33.3486	49.9869	0.613986	12.5408
1552	O14788	TNFSF11	ENSG00000120659	0.0437592	0.0582841	0.0481065	0.0269334	0	0.035442	0.0819232	0.140759	0.242742
1553	O14791	APOL1	ENSG00000100342	6.56937	4.44331	3.46054	2.94831	1.38909	1.53803	1.40923	1.32072	2.72047	1.90305	0.244346
1554	O14792	HS3ST1	ENSG00000002587	2.15387	1.85422	0.558272	0.67901	1.23701	0.468033	0	0.10139	0
1555	O14793	MSTN	ENSG00000138379	0.109856	0	0	0.045077	0	0	0	0.0235581	0
1556	O14795	UNC13B	ENSG00000198722	4.32683	4.18736	1.2827	6.17406	3.96063	2.27723	5.75422	6.46379	7.22153
1557	O14796	SH2D1B	ENSG00000198574	0.325769	0.0542375	0.0149222	0	0.0991928	0	0	0	0
1558	O14798	TNFRSF10C	ENSG00000173535	8.63688	9.9852	3.62073	1.40341	1.7953	0.195868	2.15592	2.44482	2.36359
1559	O14802	POLR3A	ENSG00000148606	6.36326	5.18056	3.6488	7.61283	4.09299	4.87029	3.09716	3.67333	5.30771	0.290718	1.27524
1560	O14804	TAAR5	ENSG00000135569	0	0	0	0	0	0	0	0	0
1561	O14807	MRAS	ENSG00000158186	5.4887	6.71132	0.717153	2.22909	2.28312	0.44637	1.16513	1.12879	0.956668	0.665709	0
1562	O14810	CPLX1	ENSG00000168993	0.530611	0.481865	0.335854	0.178138	0.235004	0.175811	4.00361	3.59981	3.61237
1563	O14813	PHOX2A	ENSG00000165462	0	0	0.0445294	0.0747922	0	0	0	0.0781757	0.168519
1564	O14815	CAPN9	ENSG00000135773	0	0.0276755	0.0152286	0	0	0	0.933608	1.04267	1.19105
1565	O14817	TSPAN4	ENSG00000214063	27.1838	32.5862	25.6152	48.6732	56.1844	31.4244	34.721	40.2459	34.0104	4.38909	0
1566	O14818	PSMA7	ENSG00000101182	235.464	341.532	346.645	236.105	403.09	277.437	492.256	601.36	379.902	143.509	81.5222
1567	O14827	RASGRF2	ENSG00000113319	0.0885969	0.118004	0.00927606	0.163592	0.133599	0.0615065	0.150069	0.113995	0.257435
1568	O14828	SCAMP3	ENSG00000116521	31.6513	39.2272	10.0104	43.2061	61.4771	19.4127	62.6159	81.9145	51.0581
1569	O14829	PPEF1	ENSG00000086717	0.215657	0.119683	0.0526849	0.884902	0.758797	0.305669	0.13458	0.0693701	0.0996915
1570	O14830	PPEF2	ENSG00000156194	0.120982	0	0	0.167543	0.0245584	0.0367453	0.188746	0.136206	0.279631
1571	O14832	PHYH	ENSG00000107537	24.9192	30.9057	14.712	21.5985	29.5196	14.4303	22.4621	24.5892	23.4282	0.302534	0.311675
1572	O14836	TNFRSF13B	ENSG00000240505	0.0760147	0.050623	0.473543	0.140359	0.123443	0.708019	0.14231	0.097806	0.42167
1573	O14841	OPLAH	ENSG00000178814	1.40847	0.341087	1.02288	2.00175	0.665387	1.25484	0.799044	0.67547	1.34953	1.85377	2.24192
1574	O14842	FFAR1	ENSG00000126266	0	0	0	0	0	0	0	0	0
1575	O14843	FFAR3	ENSG00000185897	0	0	0	0	0	0	0	0	0
1576	O14862	AIM2	ENSG00000163568	1.53033	2.73316	0.841183	0	0.0564811	0	0	0	0
1577	O14863	SLC30A4	ENSG00000104154	1.15689	1.26802	0.309123	1.11258	0.821936	0.341615	0.767071	0.713255	0.913602
1578	O14867	BACH1	ENSG00000156273	10.9151	6.06548	2.55726	7.36793	4.28606	2.19563	3.21592	3.49952	3.65606
1579	O14874	BCKDK	ENSG00000103507	13.2928	16.4978	9.06095	14.3893	24.9831	10.4086	41.0123	49.4564	27.888	0	2.64433
1580	O14879	IFIT3	ENSG00000119917	6.37969	6.14261	3.61941	2.17621	1.65389	1.63418	1.91866	1.43403	2.9136	1.37578	2.58815
1581	O14880	MGST3	ENSG00000143198	30.6692	46.0118	25.3929	36.6232	77.3577	42.7677	20.4969	22.1368	15.9063	8.56014	23.1369
1582	O14893	GEMIN2	ENSG00000092208	8.50739	14.9734	4.73195	13.4178	24.7321	8.67454	32.8494	35.282	26.967	0	0.410885
1583	O14894	TM4SF5	ENSG00000142484	0.145802	0	0	0.17948	0	0.059045	0.0909872	0	0
1584	O14896	IRF6	ENSG00000117595	146.444	132.823	68.7449	0.409	0.279083	0.16703	4.40422	5.23322	4.87253	0	0
1585	O14901	KLF11	ENSG00000172059	2.76435	2.19892	1.49135	10.6182	4.59305	1.94871	4.32867	4.08375	3.85728
1586	O14904	WNT9A	ENSG00000143816	0.49949	0.720725	0.152531	0.973535	0.675951	0.471979	1.14292	1.01758	0.846628
1587	O14905	WNT9B	ENSG00000158955	0	0	0	0	0.0572527	0	0	0.0453622	0
1588	O14907	TAX1BP3	ENSG00000213977	54.5623	74.5122	38.7851	81.5447	130.909	38.5696	104.198	110.252	55.5514	12.4761	15.8867
1589	O14908	GIPC1	ENSG00000123159	41.8004	50.9413	38.6248	36.5675	55.9504	36.8845	106.559	134.595	102.991	2.62248	18.4477
1590	O14910	LIN7A	ENSG00000111052	0	0	0.0615086	2.53111	2.38506	1.73333	3.24713	3.29352	3.64682	0.814635	8.99778
1591	O14917	PCDH17	ENSG00000118946	0.077334	0.0171672	0.00472316	0.118996	0.0209309	0.00521961	0.0482599	0.00829196	0.0834144
1592	O14920	IKBKB	ENSG00000104365	2.88457	2.43	1.21967	9.69656	7.32681	3.57435	4.26177	4.56799	6.54185	1.77998	0.486463
1593	O14921	RGS13	ENSG00000127074	0	0	0	0	0.0536606	0	0	0	0.0610999
1594	O14924	RGS12	ENSG00000159788	6.51792	5.47545	2.70978	2.22987	1.16862	1.48055	3.78874	4.18257	5.3225
1595	O14925	TIMM23	ENSG00000265354	50.6575	70.8864	10.3473	63.6302	101.34	14.0999	63.1774	73.2039	64.663
1596	O14926	FSCN2	ENSG00000186765	0.7111	0.0789277	0.130291	0.510622	0.288696	0.311969	0.702618	0.876829	0.547865
1597	O14929	HAT1	ENSG00000128708	73.0014	91.7986	45.1442	73.2376	81.7601	46.0343	87.6792	104.268	74.8646	18.5134	72.7025
1598	O14931	NCR3	ENSG00000204475	0	0	0.0341098	0	0	0.0753902	0	0	0
1599	O14933	UBE2L6	ENSG00000156587	12.4893	18.4171	5.88432	8.43224	15.7805	5.70288	13.0826	13.856	8.01208	13.5322	10.1109
1600	O14936	CASK	ENSG00000147044	9.71807	8.54354	5.60394	8.42449	6.11257	4.41924	3.45545	4.35477	4.02644	3.37313	2.49474
1601	O14939	PLD2	ENSG00000129219	7.38187	5.34866	4.29566	9.72304	5.49036	3.80253	5.71221	4.16014	6.27882
1602	O14944	EREG	ENSG00000124882	0.513017	0.178252	0.0653894	60.8452	30.5352	3.12536	0.417582	0.358742	0.701144	0	0
1603	O14948	TFEC	ENSG00000105967	0.10785	0.123127	0.00564594	0.018966	0.0125101	0.0187182	0.00961477	0	0
1604	O14949	UQCRQ	ENSG00000164405	50.0184	89.1747	422.334	45.778	104.072	266.648	133.146	130.181	80.2041	21.8411	153.464
1605	O14950	MYL12B	ENSG00000118680	432.148	633.268	204.602	367.331	693.031	169.092	822.174	977.818	601.213	178.419	25.4178
1606	O14957	UQCR11	ENSG00000127540	40.1313	69.8789	31.594	27.4133	70.5075	21.857	70.1611	47.6562	30.3114	0	0
1607	O14958	CASQ2	ENSG00000118729	0.0764652	0	0.0140103	0.0235318	0	0.0619317	0.143153	0.122982	0.14139
1608	O14960	LECT2	ENSG00000145826	0.383391	0.446817	0	0.412954	0.155651	0	0.17944	0.246649	0.620303
1609	O14964	HGS	ENSG00000185359	20.979	12.2133	13.5936	32.1528	18.106	15.0787	24.4714	29.0936	34.007	12.9325	12.2929
1610	O14965	AURKA	ENSG00000087586	66.3464	81.2429	39.0159	62.8874	74.7023	42.5096	60.2963	70.1649	69.4333	0	0
1611	O14966	RAB29	ENSG00000117280	6.39519	7.43309	1.34862	7.96521	7.76455	2.49211	10.1466	11.6247	10.1239	24.8894	2.02789
1612	O14967	CLGN	ENSG00000153132	1.02423	1.14496	0.482565	5.98886	3.38598	3.9256	0.456548	0.800124	0.676386	5.38609	2.05911
1613	O14972	VPS26C	ENSG00000157538	14.3522	15.3098	5.68987	8.16919	7.47684	4.05052	11.1757	12.9307	10.7738	0	0.576532
1614	O14974	PPP1R12A	ENSG00000058272	17.7575	12.2581	9.59237	18.3529	8.40229	11.8491	8.33644	10.7514	15.4008	9.33754	9.30053
1615	O14975	SLC27A2	ENSG00000140284	31.4304	34.9049	19.254	39.8595	31.4098	21.68	8.91789	11.3322	10.378	47.3376	13.023
1616	O14976	GAK	ENSG00000178950	12.4849	7.51033	9.79297	8.13305	3.58876	6.24613	14.2742	17.515	21.9901	0.175234	1.66383
1617	O14977	AZIN1	ENSG00000155096	41.0087	57.8972	7.30675	40.7442	44.7857	9.18065	64.5511	76.6936	61.2022
1618	O14978	ZNF263	ENSG00000006194	7.98171	6.906	1.18608	11.7208	11.9157	2.78693	13.4917	14.3737	18.3032
1619	O14979	HNRNPDL	ENSG00000152795	104.006	80.5519	43.8428	85.1337	58.2085	41.3115	37.756	39.1891	56.1837	1.19074	3.01509
1620	O14980	XPO1	ENSG00000082898	91.6656	75.8768	37.3109	131.334	79.3233	56.63	49.3878	57.8718	90.8933	39.71	45.1369
1621	O14981	BTAF1	ENSG00000095564	10.8684	5.12811	2.73577	11.1039	2.97733	4.11624	2.66353	2.52884	5.27499	3.56308	1.71867
1622	O14983	ATP2A1	ENSG00000196296	1.54725	0.544369	0.470707	1.04216	0.237042	0.910322	1.18417	0.826372	1.10661	0	0.0729025
1623	O14986	PIP5K1B	ENSG00000107242	0.737092	0.864877	0.167209	0.0216035	0	0.0142142	0.985669	0.79033	0.616567	0	0.456365
1624	O14990	PPP1R2C	ENSG00000102055	0	0	0	0.0730299	0	0	0	0	0
1625	O14994	SYN3	ENSG00000185666	0.0328647	0.0218867	0	0.0202279	0	0	0	0.021143	0.0303846
1626	O15013	ARHGEF10	ENSG00000104728	3.9696	2.3608	1.25844	13.2163	5.00719	5.79467	2.56938	2.45876	5.30875
1627	O15014	ZNF609	ENSG00000180357	12.5306	7.19612	3.16951	12.6453	6.61439	5.71972	7.37113	9.09413	10.3778	0	0.607521
1628	O15015	ZNF646	ENSG00000167395	2.01202	1.98221	1.34055	1.86268	1.63369	2.25585	3.27906	3.84041	4.24306
1629	O15016	TRIM66		1.48179	0.810601	0.337436	1.29639	0.180475	0.488634	1.03039	0.980527	1.63418
1630	O15018	PDZD2	ENSG00000133401	4.69944	3.11194	1.86507	0.0382024	0	0.0143631	0.0276666	0.0399306	0.0901751
1631	O15020	SPTBN2	ENSG00000173898	10.458	1.94869	3.8323	2.79439	0.660571	1.78013	3.29178	3.54548	6.35687	2.87731	6.62231
1632	O15021	MAST4	ENSG00000069020	13.5725	11.0068	3.85191	0.562842	0.226662	0.861494	3.52009	3.5546	4.92141
1633	O15027	SEC16A	ENSG00000148396	23.655	10.0435	7.84418	13.1963	3.20737	7.02742	13.0519	16.0627	23.5904	0.289381	0.769601
1634	O15031	PLXNB2	ENSG00000196576	34.6266	24.9482	21.389	20.5702	10.1084	12.8612	23.3067	28.0003	35.9305	15.6754	3.83842
1635	O15033	AREL1	ENSG00000119682	12.6073	11.969	2.45933	13.7457	10.1136	3.74661	20.9524	24.3931	20.9981	0	0
1636	O15034	RBP2	ENSG00000060709	0.0163284	0.0999216	0	0	0	0	0.0101896	0.0315139	0.0301923
1637	O15037	KHNYN	ENSG00000100441	16.9232	14.0768	2.65606	15.4727	11.371	3.16767	25.4503	27.0283	29.2909	0	0
1638	O15040	TECPR2	ENSG00000196663	2.09166	1.49586	0.971171	1.87258	1.28342	1.56416	3.56729	4.22805	4.30713	0.997672	0
1639	O15041	SEMA3E	ENSG00000170381	0.0467166	0.0311115	0.0513577	1.20765	0.670139	1.50719	0.864879	1.06192	1.16616
1640	O15042	U2SURP	ENSG00000163714	34.8796	23.6798	13.6077	37.7862	16.1482	16.3317	11.7463	12.9813	22.8622	8.35993	10.6859
1641	O15047	SETD1A	ENSG00000099381	7.90737	3.83758	2.358	7.49742	2.93733	3.12443	9.02005	10.7715	14.9765	0.286482	0.363844
1642	O15049	N4BP3	ENSG00000145911	0.948311	0.826744	0.467555	0.222859	0.224	0.062842	12.1263	12.5899	14.1714
1643	O15050	TRANK1	ENSG00000168016	1.89048	0.970471	1.15461	0.42422	0.167892	0.466526	0.135179	0.17103	0.473367	0.401298	0.0686666
1644	O15054	KDM6B	ENSG00000132510	10.1319	1.90733	1.90719	3.22229	0.687647	1.28455	4.81412	4.54688	7.18917
1645	O15055	PER2	ENSG00000132326	21.5669	3.80477	2.1592	7.67401	1.24233	1.05466	1.5541	2.14666	2.94952
1646	O15056	SYNJ2	ENSG00000078269	3.06563	2.30143	1.09786	14.1172	10.0699	4.70632	3.02616	3.73827	4.44467	0.984072	0.329733
1647	O15060	ZBTB39	ENSG00000166860	2.61462	2.8433	0.576088	2.75003	2.19018	1.14595	2.55073	1.90565	2.8151	0	0
1648	O15061	SYNM	ENSG00000182253	0.126333	0.0654368	0.0154315	18.126	3.39648	5.58787	0.744576	0.794684	1.50541	0.23253	0.174565
1649	O15062	ZBTB5	ENSG00000168795	5.75093	4.96852	1.51344	4.49631	4.45322	2.23002	4.54494	4.5283	4.94742
1650	O15063	GARRE1	ENSG00000166398	3.10472	2.44824	1.02451	5.13384	3.11041	3.17142	0.99284	1.07322	1.61372	0.169883	0
1651	O15066	KIF3B	ENSG00000101350	20.0613	21.4009	3.65716	18.6669	15.3842	4.77329	10.1797	10.7008	9.28932	0.972925	0.529268
1652	O15067	PFAS	ENSG00000178921	7.36111	3.6256	4.41851	20.6359	6.30386	14.7808	4.10319	3.62574	10.5451	58.8876	18.0542
1653	O15068	MCF2L	ENSG00000126217	0.160068	0.0532998	0.0410598	0.266006	0.0779823	0.194467	3.63599	4.20149	5.23881
1654	O15069	NACAD	ENSG00000136274	0.130092	0.0577576	0	0.0400353	0	0.0263415	0.0541222	0.0976417	0.0601374	0	0
1655	O15072	ADAMTS3	ENSG00000156140	0.141845	0.0354239	0.0714712	0.0109131	0.0143968	0	0.0110647	0.0228136	0.0163927
1656	O15075	DCLK1	ENSG00000133083	0.243951	0.105601	0.138563	0.105105	0.0990405	0.0148188	0.045671	0.0941656	0.0451084	0	0.981174
1657	O15078	CEP290	ENSG00000198707	4.50284	2.48886	1.1365	6.07805	1.85443	2.26492	2.38079	2.16219	4.07906
1658	O15079	SNPH	ENSG00000101298	0.971509	0.881007	0.356008	2.36638	1.71194	1.27237	0.0128993	0	0.0191105
1659	O15083	ERC2	ENSG00000187672	0.0336686	0	0.0123378	0.0518069	0.0410068	0.00681733	0.147075	0.0216602	0.140075	0	0
1660	O15084	ANKRD28	ENSG00000206560	18.9084	14.8005	5.21599	25.2571	14.6176	7.51317	14.0708	14.5682	13.8028	0.422924	1.52583
1661	O15085	ARHGEF11	ENSG00000132694	8.34635	4.55047	2.33918	9.50872	4.05159	4.13245	7.34987	8.91704	10.0716	0.0637618	0.433848
1662	O15090	ZNF536	ENSG00000198597	0	0	6.71472	0.0128746	0	10.9952	0.0391604	0.040371	0
1663	O15091	PRORP	ENSG00000100890	19.0072	22.2773	23.8448	21.562	20.0136	28.5774	23.8124	28.871	29.0998	0.384577	18.1322
1664	O15105	SMAD7	ENSG00000101665	6.92199	3.80809	0.980311	13.6457	8.60715	1.97712	7.19939	6.10966	8.28552
1665	O15111	CHUK	ENSG00000213341	20.4171	22.122	5.31349	19.4358	18.4571	6.07366	9.34111	11.2694	6.90599	0.284699	1.10223
1666	O15116	LSM1	ENSG00000175324	13.7815	23.3298	4.00759	32.2879	69.3068	13.7546	36.2322	35.0642	27.1271	0	12.6112
1667	O15117	FYB1	ENSG00000082074	20.5646	16.1789	3.07682	12.3163	11.1088	1.08738	0.0132987	0.0137098	0	0	0.506973
1668	O15118	NPC1	ENSG00000141458	11.6652	6.84033	8.41577	17.4216	7.80026	16.864	3.69332	4.13857	7.33529	5.28108	0.803934
1669	O15119	TBX3	ENSG00000135111	7.1869	1.37981	0.65643	4.5696	1.75241	2.12384	0.430986	0.485963	1.01763
1670	O15120	AGPAT2	ENSG00000169692	12.8702	19.1405	10.0434	24.0928	39.31	17.6073	69.912	77.8219	48.5205	12.8879	2.25061
1671	O15121	DEGS1	ENSG00000143753	31.1235	31.6905	14.7974	57.2532	52.0866	29.0783	10.9603	14.1641	14.0636	4.23325	0
1672	O15123	ANGPT2	ENSG00000091879	0.372381	0.313253	0.150823	0.67553	0.206879	0.230171	0.525919	0.592611	1.12344
1673	O15126	SCAMP1	ENSG00000085365	15.9066	19.1755	4.5894	13.4059	13.197	3.78881	14.7352	17.5155	14.7215	7.24321	29.4932
1674	O15127	SCAMP2	ENSG00000140497	30.7845	38.3934	17.61	26.8219	31.8781	16.5791	73.7	102.265	54.2614	14.8592	43.0762
1675	O15130	NPFF	ENSG00000139574	0.348743	0.23225	0	1.18057	0	0	0.979342	0.897436	3.38547
1676	O15131	KPNA5	ENSG00000196911	3.10928	2.96264	1.5075	1.38378	0.776811	0.871722	1.13435	1.07709	1.23831	0	0.251257
1677	O15143	ARPC1B	ENSG00000130429	73.6283	105.701	54.3326	68.8894	96.9573	54.9922	402.124	235.407	303.332	8.53539	22.7224
1678	O15144	ARPC2	ENSG00000163466	269.902	400.92	89.3037	195.167	319.622	48.2759	152.979	180.256	124.608	26.1791	52.6963
1679	O15145	ARPC3	ENSG00000111229	261.049	386.579	228.237	282.345	534.306	259.465	366.64	409.193	321.765	73.7974	61.8184
1680	O15146	MUSK	ENSG00000030304	0	0	0.425803	0.0230704	0.030435	0.288407	0	0	0
1681	O15151	MDM4	ENSG00000198625	6.59709	3.32917	1.53533	6.78423	2.22916	2.23601	8.26572	6.66278	15.608
1682	O15155	BET1	ENSG00000105829	5.29461	9.97166	0.8527	10.067	18.7297	2.32168	7.82876	8.78672	6.85932	1.81253	29.5084
1683	O15156	ZBTB7B	ENSG00000160685	5.21276	6.68649	3.35933	4.91535	5.29596	3.51485	13.028	14.3393	15.7876	0	0.192177
1684	O15160	POLR1C	ENSG00000171453	39.0554	37.5652	19.5579	49.5176	61.2084	24.472	36.1307	33.5153	39.6854	3.469	13.0741
1685	O15162	PLSCR1	ENSG00000188313	20.4588	24.5433	12.4096	18.5721	19.8736	11.5575	8.42401	10.5175	8.55056	1.29842	2.19265
1686	O15164	TRIM24	ENSG00000122779	11.6015	8.53316	5.41341	8.39424	3.83084	4.43723	14.7533	17.6641	23.1206	0.693577	3.90664
1687	O15165	LDLRAD4	ENSG00000168675	0.0564211	0.0300595	0	0.187524	0.164924	0.123383	3.27446	3.23775	2.81682
1688	O15169	AXIN1	ENSG00000103126	12.0715	10.8754	3.52439	10.2248	10.0765	4.32887	19.6249	19.8505	24.8504
1689	O15172	PSPHP1		0	0	0	0	0	0	0	0	0
1690	O15173	PGRMC2	ENSG00000164040	25.5483	26.8636	25.5512	37.7863	38.7686	32.1195	16.9121	20.4137	18.0803	305.666	62.2708
1691	O15178	TBXT	ENSG00000164458	0	0	0	0	0	0	0	0	0	0	0.188387
1692	O15182	CETN3	ENSG00000153140	20.5734	29.3252	26.0033	20.3937	37.3371	26.9533	21.5781	22.756	20.022	0.256162	1.41123
1693	O15194	CTDSPL	ENSG00000144677	24.492	32.2667	3.44738	7.84395	8.46646	1.73596	6.91184	6.81246	5.31282
1694	O15195	VILL	ENSG00000136059	1.5186	1.23333	0.583636	0.0227973	0.0300746	0.0149996	0.11557	0.142972	0.102732	0	0
1695	O15197	EPHB6		1.49905	1.37699	0.520913	0.44542	0.20986	0.293067	0.225805	0.282668	0.143372
1696	O15198	SMAD9	ENSG00000120693	0.867617	0.885142	0.4397	0.568097	0.4047	0.231745	0.518393	0.558169	1.12641
1697	O15204	ADAMDEC1	ENSG00000134028	0.0423413	0	0	0	0	0	0.0528457	0	0.039146
1698	O15205	UBD	ENSG00000213886	9.28009	10.4855	3.32426	0.128356	0.761981	0	0	0	0
1699	O15209	ZBTB22	ENSG00000206280	3.71993	3.79342	0.880376	2.62348	2.29681	0.564917	10.5672	8.52564	11.4282
1700	O15211	RGL2	ENSG00000206282	9.26643	8.10471	1.75443	3.02281	3.48614	0.950657	25.8678	29.0321	26.4439
1701	O15212	PFDN6	ENSG00000204220	44.1775	76.8857	48.5124	51.6626	92.0682	55.8777	57.9862	64.705	52.0076
1702	O15213	WDR46	ENSG00000227057	21.3184	21.2086	17.305	19.7088	21.3535	13.1798	22.7361	26.7552	31.9473
1703	O15217	GSTA4	ENSG00000170899	0.0769784	0.10253	0.0282086	8.85998	13.1884	4.55136	1.05684	0.891413	1.28105
1704	O15218	GPR182	ENSG00000166856	0	0	0.0481882	0	0	0.0266267	0	0.0422995	0
1705	O15225	INE1		1.43372	0.613804	0.0750551	0.756381	0.498916	0.165888	1.08643	0.988248	3.59786
1706	O15226	NKRF	ENSG00000186416	13.3829	9.88649	5.56142	11.3281	6.63195	6.72706	5.47587	5.92917	11.7607	0	0
1707	O15228	GNPAT	ENSG00000116906	25.1137	36.1173	7.39617	32.7874	47.1007	12.2448	14.975	15.1406	16.9509	10.3843	1.19186
1708	O15229	KMO	ENSG00000117009	9.89938	13.2114	0.0933842	12.3066	18.5431	0.0952614	1.84718	1.9295	1.79422	0.152047	0
1709	O15230	LAMA5	ENSG00000130702	45.1436	11.6491	30.4316	23.4668	3.57093	21.5803	12.105	11.7413	22.7846	0.556467	1.10669
1710	O15231	ZNF185	ENSG00000147394	8.07709	6.62275	2.72887	5.8191	3.46872	1.64493	7.31305	7.85449	10.5539	1.86069	2.11752
1711	O15232	MATN3	ENSG00000132031	0.399644	0.505681	0.219673	7.87128	5.22442	3.5929	4.56394	5.60489	4.21213
1712	O15234	CASC3	ENSG00000108349	20.5962	16.7425	6.50674	28.1352	21.9771	10.901	14.7331	16.1259	14.1102	0	0.0691125
1713	O15235	MRPS12	ENSG00000128626	29.0419	46.2775	11.2394	69.7893	157.519	31.906	83.4994	100.448	49.447
1714	O15239	NDUFA1	ENSG00000125356	132.54	225.334	132.319	228.782	507.219	203.428	288.03	304.039	176.148
1715	O15240	VGF	ENSG00000128564	0.080868	0.0538551	0.0740849	0.447962	0.393974	0.327488	11.4556	12.434	11.1774	1.56417	0
1716	O15243	LEPROT	ENSG00000213625	17.5213	18.7157	2.36457	26.3994	27.9084	4.17739	14.3469	16.7035	15.4279
1717	O15244	SLC22A2	ENSG00000112499	0	0	0	0.025293	0	0	0	0	0.0379928
1718	O15245	SLC22A1	ENSG00000175003	0	0.0360682	0	0.100004	0.175903	0.0219328	0.0675959	0.0348427	0.100145
1719	O15247	CLIC2	ENSG00000155962	0.0766355	0	0.0140415	0.117921	0.21779	0.0465522	0.095648	0.246512	0.283409	0.955313	0
1720	O15254	ACOX3	ENSG00000087008	5.4236	5.45376	3.83016	3.55925	3.32472	2.74911	4.30356	5.82303	4.81507	0.582997	5.38007
1721	O15255	RTL8C		12.9554	17.5322	9.09936	39.3075	53.6084	17.4547	82.1432	100.657	69.4095
1722	O15258	RER1	ENSG00000157916	14.4666	19.2684	3.25387	23.3347	33.916	5.3467	28.6399	30.8945	25.5506	32.811	28.5845
1723	O15259	NPHP1	ENSG00000144061	1.42642	1.37492	0.7428	2.70317	2.98697	2.113	0.398226	0.60373	0.728799
1724	O15260	SURF4	ENSG00000148248	112.709	128.365	40.3449	73.5596	87.3791	30.5726	98.2686	126.202	81.3951
1725	O15263	DEFB4A	ENSG00000171711	0	0	0	0	0	0.186209	0	0	0
1726	O15264	MAPK13	ENSG00000156711	12.7165	15.8545	5.06515	0.430379	0.184854	0.177805	13.5982	16.1841	13.3204	4.01031	6.60314
1727	O15265	ATXN7	ENSG00000163635	10.5157	5.35696	1.16232	3.66706	1.79817	0.896831	8.10475	7.49126	10.4883
1728	O15266	SHOX	ENSG00000185960	3.76424	2.65323	0.735008	4.43078	2.38715	0.945789	5.74404	4.63122	9.17038
1729	O15269	SPTLC1	ENSG00000090054	46.2846	45.2131	74.1726	37.8947	31.6554	47.5982	19.0529	23.454	25.0871	9.07246	68.8686
1730	O15270	SPTLC2	ENSG00000100596	8.04177	6.46705	2.9886	11.985	7.24834	3.59972	16.5861	20.8163	20.0602	4.49365	25.5052
1731	O15273	TCAP	ENSG00000173991	0	0	0	0.131954	0.174077	0.0434101	0.267576	0.0689619	0.297315
1732	O15287	FANCG	ENSG00000221829	12.2414	13.2998	8.08028	18.8845	18.1908	11.4718	20.1018	20.7737	21.8735	0.527038	0.454359
1733	O15294	OGT	ENSG00000147162	17.8512	9.55572	8.03892	30.6438	5.67247	10.4472	14.865	10.2971	42.9663	6.60938	12.1464
1734	O15296	ALOX15B	ENSG00000179593	0.798449	0.506417	0.0696644	0.51484	0.308722	0.0923843	0.521995	0.244605	0.773347
1735	O15297	PPM1D	ENSG00000170836	5.81292	6.67745	1.76588	4.33593	4.98311	2.59907	38.5812	44.4589	46.0108
1736	O15303	GRM6	ENSG00000113262	3.88303	2.35087	0.566708	3.48667	1.50138	0.850918	3.92325	3.5687	6.80701
1737	O15304	SIVA1	ENSG00000184990	34.4093	60.632	31.5967	45.8184	106.213	49.6116	436.394	397.17	234.82	0	0.288489
1738	O15305	PMM2	ENSG00000140650	24.8405	25.9832	10.9754	39.8228	50.9474	17.3118	41.6241	44.426	42.6041	47.6912	15.4825
1739	O15315	RAD51B	ENSG00000182185	2.9605	3.37245	1.49884	2.7812	2.75176	2.17696	6.05295	7.21742	5.58222
1740	O15318	POLR3G	ENSG00000113356	8.32737	7.76401	0.736979	12.6105	10.844	1.8834	2.07866	2.89092	2.00463	0	1.26431
1741	O15321	TM9SF1	ENSG00000100926	32.4832	34.7441	18.5887	24.1848	25.571	17.8849	36.7299	48.0884	34.3821
1742	O15327	INPP4B	ENSG00000109452	12.0929	12.1385	6.3765	3.344	2.48018	2.90995	9.70268	11.3717	13.4488	0.593921	9.72435
1743	O15335	CHAD	ENSG00000136457	0.669916	0.324465	0.312442	0.149937	0.0494501	0.123315	0.0760105	0.0391801	0.394139
1744	O15342	ATP6V0E1	ENSG00000113732	142.085	221.827	27.2772	140.471	313.319	49.8613	258.406	306.978	156.466
1745	O15344	MID1	ENSG00000101871	12.7138	10.8602	5.30865	24.5572	14.2658	22.1794	0.468465	0.544599	0.826942	11.2609	1.30377
1746	O15347	HMGB3	ENSG00000029993	58.2132	69.0827	11.9987	50.4001	58.5996	14.7951	77.0188	89.7514	77.2643	371.837	495.258
1747	O15350	TP73	ENSG00000078900	0.843005	1.05599	1.61814	0.111185	0.13038	0.113796	1.79115	2.18225	2.67219
1748	O15353	FOXN1	ENSG00000109101	0.0765503	0.0254898	0.0140259	0.0706741	0	0.0155001	0.453823	0.541723	0.389254
1749	O15354	GPR37	ENSG00000170775	0.974104	1.1713	0.307382	0.582899	0.439412	0.515015	0.219514	0.208892	0.275182
1750	O15355	PPM1G	ENSG00000115241	92.7348	90.7257	44.8116	136.76	119.683	54.9516	185.645	221.964	183.496	139.527	84.4133
1751	O15357	INPPL1	ENSG00000165458	26.5131	14.2595	5.82459	17.8817	9.68839	6.79147	32.5579	34.5643	44.0452	5.00218	4.61181
1752	O15360	FANCA	ENSG00000187741	7.67031	5.12072	3.71078	10.0816	4.93949	5.3479	10.6697	10.9266	15.4755	0	0.166316
1753	O15370	SOX12	ENSG00000177732	0.709166	0.900281	0.397931	12.9309	11.4264	5.89634	23.8563	24.5652	24.7303
1754	O15371	EIF3D	ENSG00000100353	114.351	114.53	81.7887	108.001	96.4616	65.6122	77.1771	82.5954	89.2681	59.1324	29.6622
1755	O15372	EIF3H	ENSG00000147677	357.857	451.998	167.866	207.75	254.478	87.4111	227.765	159.489	158.839	7.00377	32.0383
1756	O15374	SLC16A4	ENSG00000168679	0.196326	0.156895	0.201441	14.0654	19.2249	6.32862	1.17615	0.985166	1.01646
1757	O15375	MCT5	ENSG00000170190	2.40541	2.28358	0.581389	12.3481	9.93182	3.79282	0.734574	0.691431	0.520485
1758	O15379	HDAC3	ENSG00000171720	24.9976	28.4527	11.9804	29.6283	29.6056	10.2951	46.8652	49.5089	38.1261	1.25138	2.28205
1759	O15381	NVL	ENSG00000143748	10.0934	10.5293	5.47048	7.88498	7.39317	4.87355	10.9237	7.94653	12.7577
1760	O15382	BCAT2	ENSG00000105552	8.73468	10.1467	6.41981	18.1444	20.5918	10.3706	46.2082	54.7885	48.132	15.9784	61.5846
1761	O15389	SIGLEC5	ENSG00000268500	0	0	0	0.0251827	0	0	0	0	0
1762	O15391	YY2	ENSG00000230797	3.54011	2.13185	0.19321	2.43388	1.00912	0.106759	0.705059	1.11451	1.32311
1763	O15392	BIRC5	ENSG00000089685	32.3065	48.8861	9.37288	63.7948	99.9296	18.1924	67.2343	77.0605	50.5468
1764	O15393	TMPRSS2	ENSG00000184012	0	0.0424096	0.0700082	0.0391955	0	0	6.08026	7.21049	7.38894	0	1.46608
1765	O15394	NCAM2	ENSG00000154654	0	0.0137437	0	0.0254042	0.0502707	0	6.78704	7.50136	8.70047	0.608859	10.5477
1766	O15397	IPO8	ENSG00000133704	24.4686	20.6714	13.2443	21.1271	13.355	12.4214	10.0108	9.68613	12.812	1.77641	1.76928
1767	O15399	GRIN2D	ENSG00000105464	0.243223	0.269963	0.460499	3.34334	2.0901	3.17654	0.480644	0.443344	0.730823
1768	O15400	STX7	ENSG00000079950	11.8217	17.3717	4.62438	7.52909	9.36327	3.24054	5.44619	6.82766	6.95111	122.086	36.8169
1769	O15403	MCT7	ENSG00000108932	5.06352	2.39872	0.573873	1.59041	0.445051	0.158548	8.01368	8.2782	12.6688	3.61302	0.522579
1770	O15405	TOX3	ENSG00000103460	0.0330541	0.0880513	0.0121126	0.752748	0.429423	0.361417	0.103136	0.0637947	0.0916792
1771	O15409	FOXP2	ENSG00000128573	0.224304	0.202728	0.0704537	0.0493062	0.0650457	0.0129765	0.0899845	0.19584	0.162939
1772	O15417	TNRC18	ENSG00000182095	11.6412	5.07303	8.38509	6.37764	2.26792	6.21324	13.0422	17.3345	21.9769
1773	O15427	MCT4	ENSG00000141526	88.4882	107.385	43.0841	12.0557	14.5788	12.0985	17.3163	20.7154	18.6577	33.866	1.34903
1774	O15428	PIN1P1		0.103643	0	0	0.0637911	0	0.0839436	0.129355	0	0
1775	O15431	SLC31A1	ENSG00000136868	16.2901	18.5893	3.30142	14.5609	14.5252	3.25472	20.2641	24.7683	17.0782	0	0
1776	O15432	SLC31A2	ENSG00000136867	6.51721	10.8893	1.7272	3.68895	5.48077	0.895461	5.81005	6.13939	6.72478
1777	O15438	ABCC3	ENSG00000108846	6.11455	2.63487	1.01782	61.0147	23.2828	31.891	2.49396	2.6996	4.43382	21.0336	0.124402
1778	O15439	ABCC4	ENSG00000125257	2.94383	2.73528	2.89393	22.6	13.1252	17.7681	1.40806	1.51963	2.31424	6.57438	0.938815
1779	O15440	ABCC5	ENSG00000114770	5.49442	2.62372	1.48255	3.7841	1.16195	1.14472	11.3557	10.2747	27.261	0.280463	0.564047
1780	O15442	MPPED1	ENSG00000186732	0.0411595	0.0274107	0	0	0	0	0.0513708	0.0529588	0.152214
1781	O15444	CCL25	ENSG00000131142	0	0	0	0	0	0	0.128581	0	0
1782	O15446	POLR1G	ENSG00000117877	77.5209	73.1289	48.6873	82.4417	51.6179	48.1782	20.4358	24.067	23.7298	1.34613	4.03439
1783	O15455	TLR3	ENSG00000164342	8.11295	8.09309	4.15471	0.208931	0.248064	0.137468	0.0423669	0.0655149	0.0313838
1784	O15457	MSH4	ENSG00000057468	0.126003	0.062935	0	0	0	0.0127568	0	0	0
1785	O15460	P4HA2	ENSG00000072682	9.99758	7.59388	9.40177	14.358	11.0518	14.2598	9.02015	11.8045	10.2454	5.37762	7.3335
1786	O15466	ST8SIA5	ENSG00000101638	0	0	0	0.0242226	0	0	0.0491185	0	0.0363851
1787	O15467	CCL16	ENSG00000275152	0.54618	0.500137	0.250184	0.756381	0.277176	0.304129	0.553866	0.834521	1.26241
1788	O15479	MAGEB2	ENSG00000099399	0	0	0	0	0	0	0	0	0.0592047	0	0
1789	O15480	MAGEB3	ENSG00000198798	0.044765	0.0298118	0	0	0.0726955	0.0543849	0.0838061	0.0863967	0.165547
1790	O15481	MAGEB4	ENSG00000120289	0	0	0	0	0	0	0.0286052	0.0294895	0.0423792
1791	O15482	CXorf2	ENSG00000278057	0	0	0	0	0	0	0.0831749	0	0	1.26788	0.32193
1792	O15484	CAPN5	ENSG00000149260	0.493801	0.360173	0.292971	1.83806	1.69927	0.999865	1.36468	1.422	1.63049	0.135104	0.115039
1793	O15488	GYG2	ENSG00000056998	0.0608118	0.0202492	0.133706	5.16522	4.36989	1.97014	3.35851	4.26434	3.9637	0	0
1794	O15492	RGS16	ENSG00000143333	1.4856	3.81608	0.575505	0.36575	0.206788	0.0343782	6.67499	8.00091	8.16246
1795	O15496	PLA2G10	ENSG00000069764	0.828309	1.03429	0.417357	0.191181	0.16814	0.0838594	1.74454	2.59779	2.10595
1796	O15498	YKT6	ENSG00000106636	46.2026	56.8659	13.717	55.1518	69.3028	16.912	44.6228	55.3659	43.5785	37.0996	19.9396
1797	O15499	GSC2	ENSG00000063515	0	0	0	0	0	0	0	0.10746	0
1798	O15503	INSIG1	ENSG00000186480	29.7681	15.2338	2.56374	18.0054	11.7791	2.861	58.6619	66.4323	52.4116
1799	O15504	NUP42	ENSG00000136243	19.7035	24.8281	6.56776	12.0213	12.7336	3.37316	12.6544	14.1912	16.6764
1800	O15511	ARPC5	ENSG00000162704	147.518	215.433	43.0141	92.9587	137.299	41.1626	134.86	158.353	113.464	22.7759	49.0146
1801	O15514	POLR2D	ENSG00000144231	17.9373	24.6303	4.03496	28.2838	37.2404	8.10906	31.5029	30.7058	21.14	1.62236	4.69028
1802	O15516	CLOCK	ENSG00000134852	9.49461	9.52841	1.56396	3.86504	2.61048	0.974574	4.15341	4.86843	3.95449
1803	O15519	CFLAR	ENSG00000003402	15.5721	7.8245	2.34625	17.2129	14.4959	5.42042	10.8434	11.2388	15.1833
1804	O15520	FGF10	ENSG00000070193	0.164638	0.109643	0	0	0.133681	0	0.102742	0.211835	0
1805	O15522	NKX2-8	ENSG00000136327	0.629788	1.3345	0.46157	0.211434	0.325416	0.533272	2.67966	2.79932	2.17025
1806	O15523	DDX3Y	ENSG00000067048	11.1964	5.91002	3.29413	27.8058	12.1527	13.8632	2.46772	3.87517	3.40091	0.546211	0.257723
1807	O15524	SOCS1	ENSG00000185338	0.254674	0.113069	0.0622167	0.05225	0.137858	0.171891	3.01964	2.51223	1.5697
1808	O15525	MAFG	ENSG00000197063	11.5648	5.77629	1.40269	27.4445	11.4568	4.1639	3.31624	3.60214	4.32954
1809	O15527	OGG1	ENSG00000114026	4.90471	5.86112	2.73798	6.15046	10.3842	4.04674	12.1286	16.0423	9.83198
1810	O15528	CYP27B1	ENSG00000111012	2.11686	0.442274	0.0608408	1.27736	0.337024	0.0672358	3.21188	2.61689	4.4131
1811	O15529	GPR42	ENSG00000126251	0	0	0	0	0	0	0	0	0
1812	O15530	PDPK1	ENSG00000140992	13.5876	11.9537	4.83373	10.1291	6.48484	4.16499	14.4347	17.529	15.5099	0	1.63083
1813	O15533	TAPBP	ENSG00000112493	31.3111	24.6682	18.9993	16.2004	10.7082	10.4371	28.4025	35.2248	30.9255
1814	O15534	PER1	ENSG00000179094	10.9169	2.20443	3.99244	8.41929	1.24597	1.62457	3.44735	4.16034	4.53984
1815	O15535	PIG12	ENSG00000137185	2.53148	3.5216	1.91716	2.28522	2.78632	1.5947	2.80845	2.60574	7.12535
1816	O15537	RS1	ENSG00000102104	0.409364	0.29534	1.73763	0.419934	0.276993	0.317743	0.212885	0.285305	0.662326
1817	O15539	RGS5	ENSG00000143248	0.225958	0.347261	0.159235	0.27815	0.423394	0.211166	0.162701	0.190095	0.112488
1818	O15540	FABP7	ENSG00000164434	0	0	0	0.0635996	0.0839018	0	0.128967	0.0664768	0	3.18497	0.236543
1819	O15541	RNF113A	ENSG00000125352	8.19775	9.43469	6.97058	9.20953	12.2786	8.5735	13.1123	14.2856	14.3488	0.135104	0
1820	O15544	LINC01565		0.114825	0.0509796	1.22025	0.023558	0.0310782	0.992009	0.0477708	0.098495	0
1821	O15547	P2RX6	ENSG00000099957	0.0758472	0.202046	0.013897	0.186733	0.123171	0.0153578	0.0709981	0.0243976	0
1822	O15550	KDM6A	ENSG00000147050	14.5805	10.8211	2.66195	4.74915	2.80804	1.9987	2.79799	3.10809	2.87599	0	0.647205
1823	O15551	CLDN3	ENSG00000165215	0.648214	0.755451	0.475074	2.19434	2.2369	1.21408	240.838	316.987	224.736	2.85368	51.7592
1824	O15552	FFAR2	ENSG00000126262	0.65366	0.200914	0.276384	0.464218	0.163308	0.285073	1.66303	1.74679	1.76651
1825	O15553	MEFV	ENSG00000103313	14.3085	8.90024	1.21083	13.1103	6.65944	1.64874	16.4591	14.4436	22.9662
1826	O15554	KCNN4	ENSG00000104783	31.2449	38.1172	12.6993	8.67947	8.04502	3.6765	11.3308	13.4006	19.8971	0	0.100548
1827	O42043	ERVK-18		0	0	0	0	0	0	0	0	0
1828	O43143	DHX15	ENSG00000109606	123.737	98.4562	55.6438	99.761	66.2759	47.7244	52.6462	62.6878	86.8597	45.5458	27.8528
1829	O43147	SGSM2	ENSG00000141258	5.91753	3.17811	1.54669	8.00237	3.03102	2.90317	21.773	21.027	30.3354
1830	O43148	RNMT	ENSG00000101654	13.6961	10.0853	3.226	9.80234	6.91839	4.17163	5.92991	7.69772	6.36971	5.60547	16.7254
1831	O43149	ZZEF1	ENSG00000074755	6.70371	2.97427	3.06739	7.86742	2.4568	5.43322	3.17148	3.5784	6.4072	0.168991	0.248359
1832	O43150	ASAP2	ENSG00000151693	27.3192	21.6086	12.9489	17.4704	9.95494	7.93375	11.9328	15.4264	16.1595	0.361614	1.39139
1833	O43151	TET3	ENSG00000187605	5.41206	2.81335	0.920198	4.22941	1.67091	1.51253	5.48186	5.79712	6.18541
1834	O43155	FLRT2	ENSG00000185070	0.560787	0.699047	0.0158077	0.141604	0.0934035	0.0232923	0.0179465	0.0185013	0.0265881
1835	O43156	TTI1	ENSG00000101407	19.9427	15.5697	10.0842	14.3096	10.5486	9.4889	11.6815	12.2101	14.8994	4.50925	3.70465
1836	O43157	PLXNB1	ENSG00000164050	11.156	5.1442	3.78795	2.14684	0.722371	1.24096	4.09778	3.50675	6.00568
1837	O43159	RRP8	ENSG00000132275	10.6117	18.0601	7.69085	8.23682	13.116	6.49381	7.02685	6.59931	7.46717	0	0.0169437
1838	O43164	PJA2	ENSG00000198961	28.261	24.0872	10.5427	18.073	11.3789	8.74885	10.9945	15.017	14.4853	0.189502	0.264411
1839	O43166	SIPA1L1	ENSG00000197555	9.06808	4.89693	3.25517	2.63499	1.33235	1.32401	13.1271	15.3902	20.3035	0	0.00758008
1840	O43167	ZBTB24	ENSG00000112365	5.23794	5.69915	1.51392	3.82555	2.29125	1.15769	3.39532	2.91887	4.04124
1841	O43169	CYB5B	ENSG00000103018	29.2873	44.061	17.1046	66.0857	104.9	50.348	52.3648	61.9168	43.6441	2.69695	2.30903
1842	O43172	PRPF4	ENSG00000136875	31.738	34.4906	20.3499	33.854	33.9973	22.9893	39.8763	46.946	39.4286	0.671952	20.105
1843	O43173	ST8SIA3	ENSG00000177511	0	0	0	0	0	0	0.0317241	0	0
1844	O43174	CYP26A1	ENSG00000095596	0.275888	0.306218	0	1.61316	2.4268	0.242072	0.401722	0.473303	1.02027
1845	O43175	PHGDH	ENSG00000092621	28.9448	31.1148	26.9394	20.527	19.2594	14.7921	56.4265	70.4971	70.5247	20.1369	80.2353
1846	O43181	NDUFS4	ENSG00000164258	64.1357	99.5597	114.435	71.243	153.625	99.1296	62.8942	60.5159	41.2247	0.151825	4.44349
1847	O43182	ARHGAP6	ENSG00000047648	0.214085	0.155534	0.00713193	0.0239578	0.0158028	0	0.0121453	0.0250416	0.0179936	0	0.182591
1848	O43184	ADAM12	ENSG00000148848	2.44038	2.33516	0.40007	0.181825	0.114719	0.0468129	0.0080153	0.0165261	0.0237497	0.173004	0.0882856
1849	O43186	CRX	ENSG00000105392	6.86492	4.86425	1.135	5.40611	2.8152	1.50704	6.92366	5.79937	10.0011
1850	O43187	IRAK2	ENSG00000134070	3.80893	3.17076	1.85377	7.82066	4.85656	1.91606	0.352828	0.344591	0.605257
1851	O43189	PHF1	ENSG00000112511	8.54611	6.32044	1.18675	5.95217	5.36873	1.98546	13.3048	14.7578	13.931
1852	O43193	MLNR	ENSG00000102539	0.0833156	0	0	0.10256	0.135299	0.06748	0	0	0
1853	O43194	GPR39	ENSG00000183840	1.42712	1.16973	0.670467	3.87387	3.74373	1.71898	0.159848	0.258955	0.27065
1854	O43196	MSH5	ENSG00000204410	2.49462	1.68472	1.53217	7.00669	2.22525	1.96356	2.25839	2.10216	5.52228
1855	O43236	SEPTIN4	ENSG00000108387	0	0	0	0.0298712	0	0.0196539	0.514867	0.24978	1.21148
1856	O43237	DYNC1LI2	ENSG00000135720	28.3782	25.8907	6.88333	35.8416	21.6117	10.8655	18.0361	18.7774	26.6769	5.38587	4.98881
1857	O43240	KLK10	ENSG00000129451	2.22675	1.74853	0.840346	1.73875	0.701631	0.269182	2.07402	1.77465	2.64252
1858	O43242	PSMD3	ENSG00000108344	63.0602	67.4573	24.6996	96.742	98.7649	37.3119	62.092	78.6781	73.0077	36.9981	40.5539
1859	O43246	SLC7A4	ENSG00000099960	0.0446295	0	0	0.0274691	0	0.0180734	0	0.0287117	0.0412616
1860	O43247	TEX33	ENSG00000185264	0	0	0.108182	0	0	0.0398512	0	0	0
1861	O43248	HOXC11	ENSG00000123388	0.8615	1.04621	0.53854	0.374291	0.37033	0.246267	6.736	6.32479	11.2445
1862	O43251	RBFOX2	ENSG00000100320	15.7276	12.9176	2.07112	16.8288	10.6079	2.54646	6.4262	7.51006	5.77252
1863	O43252	PAPSS1	ENSG00000138801	23.472	24.0692	15.015	19.9456	15.1347	14.9816	16.5482	24.6099	24.0285	12.6717	16.7772
1864	O43255	SIAH2	ENSG00000181788	8.3134	9.83961	1.42937	8.85139	10.4932	1.5477	96.0137	101.694	70.7043	0	0.135996
1865	O43257	ZNHIT1	ENSG00000106400	20.9234	33.419	36.078	20.6265	40.3933	23.4158	97.2515	110.87	88.2942
1866	O43261	LEU1		4.11935	6.16087	1.66304	5.19977	10.7713	1.37131	5.18489	4.6714	2.96933
1867	O43264	ZW10	ENSG00000086827	13.9015	14.3882	6.76229	11.2287	8.5865	7.4589	4.89479	6.05982	6.50714	7.82621	6.80981
1868	O43272	PRODH	ENSG00000100033	1.07172	0.713726	0.453553	0.796297	0.413235	0.348099	1.09683	1.32026	1.60263	0.690679	3.59385
1869	O43278	SPINT1	ENSG00000166145	79.1943	76.0541	53.5307	0.256815	0.271036	0.236562	53.8994	69.2825	59.4077	3.05945	1.66026
1870	O43280	TREH	ENSG00000118094	0.167126	0	0.0408287	0	0	0.0225601	0	0.0716787	0
1871	O43281	EFS	ENSG00000100842	0	0	0	0	0.0268647	0	0.681354	0.702416	0.917673
1872	O43283	MAP3K13	ENSG00000073803	4.58791	4.49321	0.969943	2.37661	2.73072	0.777649	3.94481	1.96994	2.85019
1873	O43286	B4GALT5	ENSG00000158470	22.231	22.1494	7.24225	27.5945	21.3845	11.7886	12.5513	13.0938	7.40972	1.8074	1.39719
1874	O43290	SART1	ENSG00000175467	20.1239	14.0508	12.0595	22.2138	12.802	13.0833	33.8821	42.583	52.1848	6.26984	11.0364
1875	O43291	SPINT2	ENSG00000167642	261.736	356.739	171.862	226.043	328.434	103.211	344.938	464.835	365.016	15.2772	17.5091
1876	O43292	GPAA1	ENSG00000197858	30.9634	32.76	30.0865	31.4452	32.6837	28.7389	68.8444	61.4946	56.0531	5.5203	9.35003
1877	O43293	DAPK3	ENSG00000167657	13.2722	10.178	6.76315	9.8192	10.4863	5.15762	14.2224	18.0831	19.0876	0	1.18249
1878	O43294	TGFB1I1	ENSG00000140682	2.46053	2.21024	1.38394	7.39609	6.27241	4.19429	1.96399	1.58295	1.32259	0	0
1879	O43295	SRGAP3	ENSG00000196220	20.338	12.8961	11.2479	11.5784	6.96846	11.2079	16.0203	19.4428	27.4673	0.544205	0.492928
1880	O43296	ZNF264	ENSG00000083844	2.40184	1.84257	0.590913	1.1231	0.792491	0.529294	0.52963	0.387662	0.808198
1881	O43298	ZBTB43	ENSG00000169155	17.0261	5.11106	1.15916	2.72358	2.02106	1.015	2.96638	2.98023	3.56374
1882	O43299	AP5Z1	ENSG00000242802	3.34804	2.09265	1.5833	2.49815	1.38203	1.10588	8.47403	8.50735	13.2116	0.0793679	0.500731
1883	O43300	LRRTM2	ENSG00000146006	0.105566	0.012215	0.0134427	2.91322	2.55087	0.925464	7.53497	10.2743	7.35284
1884	O43301	HSPA12A	ENSG00000165868	3.12101	2.3428	0.687537	7.68383	4.89255	1.95796	1.27217	1.46237	1.81803	9.68422	2.19109
1885	O43303	CCP110	ENSG00000103540	9.83303	9.22279	1.91855	9.74811	7.42035	2.2646	7.82255	8.17302	8.18883
1886	O43304	SEC14L5	ENSG00000103184	0.159895	0.106484	0.017578	0.108255	0.0519318	0.0453264	0.26941	0.257165	0.502617
1887	O43306	ADCY6	ENSG00000174233	7.60925	5.31876	2.14891	4.35443	2.19566	2.01825	9.44798	9.81084	11.6863
1888	O43307	ARHGEF9	ENSG00000131089	2.0835	2.23267	0.617738	3.63729	3.2143	1.33466	3.3096	4.00899	3.90508
1889	O43309	ZSCAN12	ENSG00000158691	3.18502	7.58217	3.89339	1.27277	1.33167	1.19357	1.00863	1.03981	1.56023
1890	O43310	CTIF	ENSG00000134030	2.55497	1.58336	0.767218	4.48836	2.72286	1.56639	1.57227	1.63229	1.6732
1891	O43312	MTSS1	ENSG00000170873	6.8628	3.91746	2.66456	0.502857	0.48095	0.132343	1.59327	1.8002	3.15357	0	0
1892	O43313	ATMIN	ENSG00000166454	17.7138	18.3379	1.46927	20.5258	18.3276	2.49999	36.9489	12.6788	27.8508
1893	O43314	PPIP5K2	ENSG00000145725	10.713	9.24835	3.09577	12.1089	8.96707	5.20205	5.89097	7.28556	7.84108	0.661473	1.20902
1894	O43315	AQP9	ENSG00000103569	0.0341701	0.0455121	0	0	0	0	0	0.0219829	0
1895	O43316	PAX4	ENSG00000106331	0	0	0	0	0	0	0.0961477	0.0330399	0
1896	O43318	MAP3K7	ENSG00000135341	11.6274	13.7971	4.93437	9.87408	10.3819	4.56307	8.91417	11.4775	9.69711	0	0.257054
1897	O43320	FGF16	ENSG00000196468	0	0	0	0	0	0	0	0	0
1898	O43323	DHH	ENSG00000139549	0	0.035546	0.0195593	0.0657042	0	0	0.0333087	0	0.0493475
1899	O43324	EEF1E1	ENSG00000124802	47.7453	84.0788	16.1477	48.8426	84.1244	15.7815	27.6165	28.0453	18.4071	15.6457	12.9526
1900	O43325	LYRM1	ENSG00000102897	11.6089	16.258	6.17256	13.87	26.5685	7.14399	26.6341	19.8425	17.6776	4.19959	2.98767
1901	O43345	ZNF208	ENSG00000160321	0.295327	0.204241	0.0665982	0.230709	0.119898	0.0643986	0.326064	0.189994	0.588086
1902	O43347	MSI1	ENSG00000135097	0.0346985	0.0231079	0.0127152	0.384419	0.197219	0.281035	12.4724	13.1704	12.2225
1903	O43353	RIPK2	ENSG00000104312	18.8486	21.2754	8.18016	20.302	26.3289	9.21788	29.4059	28.8249	23.7764	0	0
1904	O43361	ZNF749	ENSG00000186230	6.23809	6.05547	2.50549	2.97181	3.14782	1.98387	3.01311	2.1313	2.76962
1905	O43364	HOXA2	ENSG00000105996	4.7608	5.29708	0.255305	0.964832	0.612842	0.094047	0.108693	0.186756	0.483095
1906	O43365	HOXA3	ENSG00000105997	25.4422	19.2513	3.6647	3.01216	1.99919	1.14481	0.379381	0.351998	0.449649
1907	O43374	RASA4	ENSG00000105808	2.02552	1.45929	1.51824	2.13071	1.15126	1.68528	11.56	11.6212	12.7171
1908	O43379	WDR62	ENSG00000075702	3.24151	1.83999	0.956656	19.3085	7.98434	8.38721	11.5262	10.8888	15.97	0	0
1909	O43390	HNRNPR	ENSG00000125944	31.4029	30.8042	17.0514	46.177	34.6604	22.6349	20.057	25.302	27.0002
1910	O43395	PRPF3	ENSG00000117360	23.9734	19.9567	12.9932	38.1267	25.421	18.9246	53.2247	48.291	106.52	1.1359	11.1066
1911	O43396	TXNL1	ENSG00000091164	69.7096	96.3599	44.6309	66.5149	93.496	49.9657	43.0511	50.8417	43.4781	17.7479	61.6472
1912	O43399	TPD52L2	ENSG00000101150	76.1881	95.1062	34.0263	48.4632	61.4481	21.935	127.246	149.724	105.579	106.079	76.5548
1913	O43402	EMC8	ENSG00000131148	17.5114	24.0243	56.8476	24.9224	38.6852	53.9852	46.8949	57.9525	41.8119	26.0764	36.1403
1914	O43405	COCH	ENSG00000100473	0.0716364	0	0.0262511	15.7187	11.3425	4.7867	2.12346	2.92648	2.48364
1915	O43414	ERI3	ENSG00000117419	20.2927	27.7334	13.0834	22.2647	33.8137	21.033	26.5384	28.5697	20.0665	3.35597	3.65917
1916	O43422	THAP12	ENSG00000137492	50.2697	52.8119	4.61638	31.7215	27.5223	5.3463	28.4107	19.0271	21.3947	0.874384	0.145805
1917	O43423	ANP32CP		0	0	0	0	0	0	0	0	0
1918	O43424	GRID2	ENSG00000152208	0.0193347	0.0257524	0	0.0119004	0	0	0	0.0124387	0
1919	O43426	SYNJ1	ENSG00000159082	4.97309	3.45715	2.00888	0.993449	0.366017	0.936303	1.63339	1.95517	2.80977	0	0.031658
1920	O43427	FIBP	ENSG00000172500	52.7531	71.7804	43.2541	32.1623	52.4296	24.2751	93.9184	93.9362	70.9532	0.708291	2.94731
1921	O43432	EIF4G3	ENSG00000075151	17.9837	9.81333	6.76429	14.4138	5.2748	9.26551	6.97089	7.74702	12.1	1.14013	0.441874
1922	O43435	TBX1	ENSG00000184058	2.57822	1.5519	1.59887	1.31222	0.764909	0.722834	0.959168	1.40348	1.65023
1923	O43439	CBFA2T2	ENSG00000078699	7.12469	4.58485	1.96546	4.533	2.66501	2.14504	5.64509	5.57925	8.58535
1924	O43447	PPIH	ENSG00000171960	43.6138	75.2769	46.4809	32.0062	60.768	36.7352	47.7505	53.1282	36.7436	14.9457	23.2697
1925	O43448	KCNAB3	ENSG00000170049	0.377971	0.0559366	0.0923379	0.853005	0.1023	0.102044	0.445534	0.189126	1.24248
1926	O43451	MGAM	ENSG00000257335	4.28862	2.65544	3.19786	6.19203	3.39973	4.84822	1.90367	2.1059	3.89139
1927	O43462	MBTPS2	ENSG00000012174	13.893	12.1236	7.74947	21.8199	13.6517	13.5805	5.68025	7.67571	4.70335
1928	O43463	SUV39H1	ENSG00000101945	6.22898	7.76648	3.4239	12.311	11.6609	6.41843	13.6051	15.8289	16.4769
1929	O43464	HTRA2	ENSG00000115317	7.61054	9.1931	4.40582	8.72062	13.115	5.4427	14.829	15.4957	12.6502	12.0071	5.17318
1930	O43474	KLF4	ENSG00000136826	11.6849	0.937553	0.0644865	16.4635	4.40094	0.62713	15.2646	17.1856	13.0808
1931	O43482	OIP5	ENSG00000104147	14.5321	24.9733	2.99929	18.3514	31.1944	4.73507	19.3882	22.5666	14.8253	0.697367	0.239218
1932	O43488	AKR7A2	ENSG00000053371	7.41003	9.65962	4.75194	9.55829	13.8256	6.20913	26.7121	31.595	22.4839	10.2271	20.6885
1933	O43490	PROM1	ENSG00000007062	0	0.0161489	0	0	0	0.00982004	0.0453974	0.0468008	0.0224191	0.26508	0
1934	O43491	EPB41L2	ENSG00000079819	7.11198	4.98316	3.06459	32.709	11.4366	8.34952	1.43121	1.75862	1.62776	19.0563	1.60252
1935	O43493	TGOLN2	ENSG00000152291	47.6128	36.7808	11.83	63.4865	35.4765	16.0279	27.5666	34.0425	29.2821	22.0772	9.00736
1936	O43497	CACNA1G	ENSG00000006283	0.112667	0.0250107	0.0137622	2.24217	1.41289	1.16601	0.0624971	0.0724827	0.115739
1937	O43502	RAD51C	ENSG00000108384	29.2037	36.6611	9.5857	43.4947	70.2498	15.716	222.348	211.438	154.997	0	3.9383
1938	O43504	LAMTOR5	ENSG00000134248	87.1595	122.981	42.3778	64.6598	137.193	28.9374	108.631	101.808	68.4273	1.55347	21.5154
1939	O43505	B4GAT1	ENSG00000174684	15.9332	18.2534	5.1431	11.7213	10.4166	3.49507	12.9754	16.7271	15.2526	1.1758	5.35354
1940	O43506	ADAM20	ENSG00000134007	0.110918	0.0246225	0.0135486	0.0682693	0	0.0149727	0.0461454	0.0475718	0.0683653
1941	O43508	TNFSF12	ENSG00000239697	4.51027	4.69588	1.14065	4.80918	4.02326	0.848941	0.118927	0.122604	0.0587311
1942	O43511	SLC26A4	ENSG00000091137	5.00639	3.02717	0.260987	4.52539	2.33017	0.381732	4.69286	4.78402	8.86985	0	0
1943	O43513	ARC34	ENSG00000155868	10.8151	19.1734	10.2769	11.5687	24.2854	11.8102	11.8691	10.9404	10.2058	0	0
1944	O43516	WIPF1	ENSG00000115935	5.28463	5.48608	0.244103	4.82431	4.57943	0.728353	0.942243	0.957085	0.780091	0.482004	0.00490476
1945	O43520	ATP8B1	ENSG00000081923	17.1612	14.9372	6.46073	7.04172	4.1789	4.39374	7.56274	9.07171	9.85405	4.10573	0.745077
1946	O43521	BCL2L11	ENSG00000153094	6.9858	5.92706	0.882238	3.04866	1.73052	0.935013	5.36927	5.33212	3.17458
1947	O43524	FOXO3	ENSG00000118689	10.223	8.36265	3.22059	4.00724	2.67176	1.40087	7.17813	8.54893	8.03442
1948	O43525	KCNQ3	ENSG00000184156	0.412985	0.433941	0.0134523	0.135568	0.0596145	0.0297325	0.00572715	0.0177126	0.0424244
1949	O43526	KCNQ2	ENSG00000075043	0.0635054	0.0211461	0.0232715	0.0195435	0	0.0257176	0.217966	0.224704	0.205496
1950	O43529	CHST10	ENSG00000115526	4.41269	4.96205	0.728986	8.34828	8.19383	2.44613	4.58201	5.32864	6.2533
1951	O43541	MADH6	ENSG00000137834	0.41154	0.708016	0.590666	12.6228	12.3917	9.05519	3.8951	4.2582	5.04141
1952	O43542	XRCC3	ENSG00000126215	4.92866	4.45456	1.51942	9.9433	11.9105	4.13445	31.1476	31.3303	42.4932
1953	O43543	XRCC2	ENSG00000196584	10.4271	8.60166	2.35422	8.36381	5.24374	2.54719	7.0737	6.34024	13.5585
1954	O43548	TGM5	ENSG00000104055	0	0.0745349	0.150381	0	0	0	0.0232811	0	0.0344915
1955	O43555	GNRH2	ENSG00000125787	0.244038	0	0	0	0	0.0988272	0.152291	0.156998	0.225622
1956	O43556	SGCE	ENSG00000127990	6.92064	7.82349	2.7918	32.0007	34.566	12.3645	20.7955	21.8125	17.6359	0	0
1957	O43557	TNFSF14	ENSG00000125735	0.499375	0.308811	0.0653555	0.197589	0.0289627	0.0866701	0.155816	0.298318	0.362757
1958	O43559	FRS3	ENSG00000137218	1.0896	0.914931	0.104161	0.612325	0.500061	0.230219	1.71468	0.365729	1.79576
1959	O43561	LAT	ENSG00000213658	0.710692	0.118324	0.0434054	0.583233	0.0480883	0.0719516	0.591338	0.381011	2.24496
1960	O43566	RGS14	ENSG00000169220	1.20132	0.942901	0.69178	1.29396	2.12506	0.816618	0.722906	0.496835	0.714	0.298521	0
1961	O43567	RNF13	ENSG00000082996	20.1998	24.0286	7.01932	22.572	28.1373	12.5383	23.0813	24.3101	23.9883
1962	O43570	CA12	ENSG00000074410	3.1638	2.97263	0.665064	146.469	114.266	48.1107	32.4161	40.8181	35.3046	6.91036	62.1796
1963	O43572	AKAP10	ENSG00000108599	12.7562	12.4025	3.20591	15.0578	14.3773	5.4204	7.78062	6.35287	8.93596	0.176348	0.205108
1964	O43581	SYT7	ENSG00000011347	4.24203	4.23218	1.9564	0.377245	0.405993	0.189424	11.7565	12.8255	12.0341
1965	O43583	DRP1	ENSG00000139726	61.5121	84.0763	17.9967	54.7128	66.9743	15.9567	68.8445	76.4133	52.1718	63.9799	37.6286
1966	O43586	PSTPIP1	ENSG00000140368	0.222594	0.222359	0.0815693	0.171256	0	0.0225358	0.0347272	0.179003	0.257245
1967	O43592	XPOT	ENSG00000184575	59.0547	62.4061	21.2476	63.9223	54.0877	25.5251	93.7641	108.541	86.7574	9.7346	27.3034
1968	O43593	HR	ENSG00000168453	0.973143	1.09675	0.164588	5.05662	3.26702	2.8041	8.70053	10.354	8.42609
1969	O43597	SPRY2	ENSG00000136158	3.86494	3.42101	1.4163	17.8262	13.2281	2.75391	0.396894	0.346215	0.226156
1970	O43598	DNPH1	ENSG00000112667	22.148	37.1763	26.0096	19.9297	47.2199	20.9806	115.016	126.821	76.8773	11.1661	114.209
1971	O43602	DCX	ENSG00000077279	1.83277	1.03784	0.277495	1.61441	0.588133	0.515549	1.40398	1.44739	2.35399
1972	O43603	GALR2	ENSG00000182687	0.152142	0.303962	0	0.0468209	0.247068	0.215643	0.142415	0.244695	0.351651
1973	O43609	SPRY1	ENSG00000164056	0.435394	0.685352	0.551171	2.38747	0.707053	0.256466	0.271706	0.203712	0.439132
1974	O43610	SPRY3	ENSG00000168939	0.454049	0.370415	0.0540753	0.216584	0.258071	0.0183875	0.382518	0.430856	0.377806
1975	O43612	HCRT	ENSG00000161610	3.67837	4.27968	2.46052	4.27646	3.36599	3.594	5.39253	4.9982	8.0466
1976	O43613	HCRTR1	ENSG00000121764	0.0515882	0	0	0	0	0.0208915	0.0321934	0	0.0476952
1977	O43614	HCRTR2	ENSG00000137252	0.0568436	0.0757115	0	0	0	0	0	0.0365695	0
1978	O43615	TIMM44	ENSG00000104980	16.3616	14.8491	8.81387	13.2473	13.6623	6.58411	20.7107	24.8374	28.1065	11.3043	68.3895
1979	O43617	TRAPPC3	ENSG00000054116	40.0191	60.1418	29.5727	32.7467	63.3745	17.0382	33.4912	36.1463	27.8106	28.2851	25.7865
1980	O43623	SNAI2	ENSG00000019549	17.6207	6.94306	1.50665	0.120504	0.039743	0.0991083	0.0305448	0.062978	0.0905055
1981	O43633	CHMP2A	ENSG00000130724	72.7673	107.965	101.536	84.7146	133.376	110.472	76.8099	87.6761	79.6881	34.6882	1.69103
1982	O43638	FOXS1	ENSG00000179772	0	0.0521594	0.114804	0	0.12719	0.158588	0.0488763	0.201549	0
1983	O43639	NCK2	ENSG00000071051	12.7138	11.9083	5.01966	11.1573	11.8218	4.93276	15.74	19.0234	18.0107	2.268	0.0543982
1984	O43653	PSCA	ENSG00000167653	1.84336	1.5199	1.25449	0.918462	0.926559	0.106643	4.82046	4.85653	3.48966	0	0
1985	O43657	TSPAN6	ENSG00000000003	26.6921	36.0202	24.9915	16.4597	21.9382	13.9007	5.54714	7.07558	6.12883	0.309891	0.605069
1986	O43660	PLRG1	ENSG00000171566	21.3342	23.666	14.1488	24.351	26.9076	20.4662	9.01635	11.4705	13.3863	0	1.54099
1987	O43663	PRC1	ENSG00000198901	53.2967	47.4111	31.8631	104.924	69.8395	57.3329	76.4748	93.8071	109.14	1.88588	5.47616
1988	O43665	RGS10	ENSG00000148908	17.8137	29.1258	9.70801	32.26	58.3202	11.9308	42.3284	38.5679	28.3991	15.9498	11.2457
1989	O43670	ZNF207	ENSG00000010244	95.4959	97.0968	29.0344	106.914	108.281	31.2764	55.8501	67.3251	62.8584	25.9379	40.4455
1990	O43674	NDUFB5	ENSG00000136521	86.1696	131	50.5799	35.6377	72.658	23.6849	86.6827	91.9334	69.7536	7.14868	21.6028
1991	O43676	NDUFB3	ENSG00000119013	67.9341	112.662	236.594	85.0141	201.034	193.007	94.31	98.5911	60.4768	16.4655	33.9677
1992	O43677	NDUFC1	ENSG00000109390	27.8395	48.073	15.4982	22.9478	47.6769	9.81078	94.0916	80.041	44.1885
1993	O43678	NDUFA2	ENSG00000131495	37.8259	76.4658	55.4002	38.9026	90.3569	49.2653	121.68	138.943	77.0498	15.1769	52.9283
1994	O43679	CLIM1	ENSG00000169744	0.256877	0.0488774	0	0	0	0	0.0229004	0.0472167	0.169637
1995	O43680	TCF21	ENSG00000118526	0	0.0214296	0	0.0990274	0.0783834	0.091218	0.0200807	0	0.14875
1996	O43681	GET3	ENSG00000198356	58.1486	74.2321	29.5448	50.5668	71.2738	26.1091	170.173	181.183	161.903	8.65199	106.241
1997	O43683	BUB1	ENSG00000169679	33.6144	27.1505	16.906	40.6623	27.0172	27.6278	19.6481	24.8765	28.2167	1.74453	0.0697813
1998	O43684	BUB3	ENSG00000154473	66.4782	73.9691	32.2576	86.7298	90.4894	42.3937	60.3869	67.8279	75.3422	75.426	80.7771
[truncated: 18,424 more rows]
