# Supplementary material for: The Translatome Map: RNC-Seq vs. Ribo-Seq for Profiling of HBE, A549, and MCF-7 Cell Lines
Source: Int J Mol Sci. 2024 Oct 12;25(20):10970. doi: 10.3390/ijms252010970 (PMC11507076; doi:10.3390/ijms252010970)
Supplement: Supplementary file 1 [file ijms-25-10970-s001.zip › Table S2.xlsx]

## Sheet: Ribo-seq unique mRNA
Gene stable ID	Gene % GC content	Transcript length (including UTRs and CDS)
ENSG00000262796	40.41	1074
ENSG00000288186	61.19	799
ENSG00000229236	38.47	2156
ENSG00000281879	49.6	6478
ENSG00000159261	46.47	1784
ENSG00000154645	37.04	2545
ENSG00000160307	45.16	1109
ENSG00000136155	37.89	3194
ENSG00000184385	55.23	2141
ENSG00000155307	36.33	1860
ENSG00000197705	38.99	4271
ENSG00000280661	45.57	5834
ENSG00000285321	60.83	1194
ENSG00000160202	63.16	1139
ENSG00000133115	38.26	1886
ENSG00000175329	47.22	3073
ENSG00000101327	48.91	2556
ENSG00000159212	45.91	4197
ENSG00000285379	55.85	1872
ENSG00000215397	56.68	3200
ENSG00000080618	39	1724
ENSG00000172296	39.89	6191
ENSG00000120664	40.06	556
ENSG00000150637	39.64	12518
ENSG00000100024	49.88	3823
ENSG00000288435	43.01	1652
ENSG00000280949	52.07	2396
ENSG00000054803	44	3154
ENSG00000185053	35.46	7345
ENSG00000221864	60.49	739
ENSG00000187175	60.37	588
ENSG00000288508	61.05	2331
ENSG00000229715	59.46	782
ENSG00000184302	52.71	2592
ENSG00000175065	36.91	4572
ENSG00000118271	42.52	616
ENSG00000153495	50.5	736
ENSG00000139780	43.81	1625
ENSG00000182798	57.53	1434
ENSG00000102313	44.09	4964
ENSG00000169840	64.26	1823
ENSG00000197506	42.61	4962
ENSG00000151812	39.44	1940
ENSG00000155659	40.15	1807
ENSG00000283812	30.77	2970
ENSG00000131634	58.04	1833
ENSG00000266524	52.96	2677
ENSG00000277260	39.27	727
ENSG00000130700	61.68	2620
ENSG00000183324	38.4	920
ENSG00000152954	40.22	2380
ENSG00000171885	40.01	5158
ENSG00000288188	64.16	3747
ENSG00000288364	66.16	324
ENSG00000125965	48.34	2368
ENSG00000291756	54.26	1650
ENSG00000173335	50	1633
ENSG00000122145	40.94	2363
ENSG00000291810	39.89	4413
ENSG00000291779	45.22	993
ENSG00000291793	48.67	5478
ENSG00000101638	47.59	13897
ENSG00000170516	36.84	556
ENSG00000291858	34.73	1320
ENSG00000291862	44.76	936
ENSG00000078725	40.76	3171
ENSG00000173040	45.06	4382
ENSG00000101198	59.79	1353
ENSG00000165841	39.49	4131
ENSG00000291919	51.6	2295
ENSG00000131379	44.01	3286
ENSG00000175868	40.49	1044
ENSG00000169836	35.63	5359
ENSG00000134343	36.39	5937
ENSG00000125998	58.12	3169
ENSG00000100191	41.71	2048
ENSG00000283082	58.65	466
ENSG00000124490	35.35	1365
ENSG00000156009	55.23	1781
ENSG00000166035	45.39	2559
ENSG00000134760	35.8	7191
ENSG00000154611	37.99	1794
ENSG00000185247	43.37	1902
ENSG00000131055	52.29	669
ENSG00000150394	36.82	9316
ENSG00000291972	50.86	545
ENSG00000205846	36.72	1646
ENSG00000101298	50.5	5593
ENSG00000155495	51.98	4256
ENSG00000125900	39.95	820
ENSG00000102970	53.48	616
ENSG00000204086	46.03	1560
ENSG00000198889	47.87	3345
ENSG00000198963	37.74	9581
ENSG00000284991	50.72	1181
ENSG00000285369	46.63	2601
ENSG00000292386	39	3644
ENSG00000156486	52.02	5288
ENSG00000273572	63.04	3635
ENSG00000186310	42.36	2649
ENSG00000152910	36.6	6263
ENSG00000180259	43.25	2333
ENSG00000176692	63.17	2900
ENSG00000119973	48.81	5387
ENSG00000143867	55.71	1906
ENSG00000147570	40.46	2108
ENSG00000180332	37.68	2124
ENSG00000206072	38.19	1735
ENSG00000057149	37.96	1707
ENSG00000101746	34.88	5319
ENSG00000233316	53.48	860
ENSG00000176971	44.76	2976
ENSG00000180660	42.87	2901
ENSG00000151778	44.49	802
ENSG00000185972	52.54	1947
ENSG00000206043	36.65	5103
ENSG00000112837	38.67	6430
ENSG00000291987	48.87	4109
ENSG00000147036	38.9	10123
ENSG00000130307	53.44	3289
ENSG00000125285	55.61	2924
ENSG00000169550	33.2	3387
ENSG00000148702	46.71	2985
ENSG00000163114	46.5	1372
ENSG00000186895	61.22	1540
ENSG00000176678	51.36	4930
ENSG00000124116	45.6	970
ENSG00000106819	38.34	2470
ENSG00000112175	34.1	3970
ENSG00000077498	35.29	2062
ENSG00000283589	48.94	5328
ENSG00000292029	49.85	1615
ENSG00000292042	52.32	1162
ENSG00000292051	53.78	1112
ENSG00000276747	52.07	2396
ENSG00000262993	49.73	1596
ENSG00000046889	37.16	10824
ENSG00000176219	45.22	993
ENSG00000064218	44.36	2493
ENSG00000165152	39.12	4225
ENSG00000185271	48.67	5478
ENSG00000114487	37.56	3747
ENSG00000254636	44.26	818
ENSG00000067798	35.89	10219
ENSG00000181552	43.06	919
ENSG00000166211	40.1	1217
ENSG00000042832	45.9	8455
ENSG00000204165	48.97	834
ENSG00000214491	50.58	3451
ENSG00000100053	52.09	855
ENSG00000166682	49.51	2168
ENSG00000263057	40.47	1737
ENSG00000253868	41.61	4570
ENSG00000262164	42.38	1696
ENSG00000262845	41.71	1812
ENSG00000261862	48.94	1177
ENSG00000261968	52.98	588
ENSG00000119866	44.77	6102
ENSG00000149380	42.3	2255
ENSG00000168875	56.49	2020
ENSG00000172023	43.51	775
ENSG00000146469	33.81	1580
ENSG00000100253	63.88	1689
ENSG00000120156	40.55	4683
ENSG00000280938	61.38	2737
ENSG00000187003	57.08	1491
ENSG00000269405	42.23	2336
ENSG00000177338	48.89	708
ENSG00000163630	38.62	2527
ENSG00000104879	53.01	1556
ENSG00000196091	38.13	4082
ENSG00000114771	35.3	1563
ENSG00000196273	53.71	2071
ENSG00000275528	46.28	1080
ENSG00000132855	29.49	2926
ENSG00000119457	48	2465
ENSG00000177455	56.52	1918
ENSG00000276986	47.23	1974
ENSG00000104415	48.12	5190
ENSG00000162618	35.25	3539
ENSG00000164122	36.68	3031
ENSG00000150628	38.01	1142
ENSG00000108231	41.13	2239
ENSG00000184313	48.55	4343
ENSG00000177468	54.64	2196
ENSG00000164488	51.15	2997
ENSG00000140522	48.97	1638
ENSG00000135355	43.01	1652
ENSG00000118526	47.65	1280
ENSG00000112494	49.13	2111
ENSG00000135312	49.42	2568
ENSG00000177984	61.19	767
ENSG00000088882	59.72	2376
ENSG00000198326	52.77	1571
ENSG00000168917	41.29	1949
ENSG00000187151	36.98	2368
ENSG00000115593	44.64	4385
ENSG00000108602	57.83	1639
ENSG00000129465	55.85	1872
ENSG00000128322	55	883
ENSG00000084110	43.36	3892
ENSG00000277586	44.3	3584
ENSG00000100351	44.48	3891
ENSG00000171502	36.41	6834
ENSG00000185149	39.59	3619
ENSG00000176136	49.1	1723
ENSG00000158639	38.85	553
ENSG00000118702	50.86	545
ENSG00000126752	43.67	1223
ENSG00000155719	44.79	3878
ENSG00000142700	60.16	3080
ENSG00000232399	52.23	1593
ENSG00000188624	38.92	680
ENSG00000104941	52.71	2442
ENSG00000213931	38.96	623
ENSG00000171611	50.96	1019
ENSG00000188877	37.05	2268
ENSG00000168333	38.86	1358
ENSG00000106034	36.6	5304
ENSG00000111046	51.93	1329
ENSG00000181007	40.73	5941
ENSG00000077274	41.36	3532
ENSG00000162692	36.93	3101
ENSG00000275571	60.14	1826
ENSG00000134198	43.45	3216
ENSG00000127366	48.39	1151
ENSG00000002745	38.61	3150
ENSG00000214814	41.6	6051
ENSG00000203909	54.7	659
ENSG00000105550	60.11	1347
ENSG00000255181	71.89	1320
ENSG00000291998	34.01	2660
ENSG00000292303	36.87	3515
ENSG00000203859	43.8	1675
ENSG00000108342	60.21	1504
ENSG00000277339	62.65	1352
ENSG00000165583	44.63	1293
ENSG00000132465	37.02	1286
ENSG00000180061	52.1	983
ENSG00000172209	30.76	2970
ENSG00000258227	40.03	3502
ENSG00000273313	65.51	514
ENSG00000185926	44.52	930
ENSG00000180919	49.05	1152
ENSG00000166948	45.19	2299
ENSG00000175164	50.14	1147
ENSG00000169314	59.22	895
ENSG00000101438	60.73	2550
ENSG00000116824	47.11	1565
ENSG00000156886	51.78	3889
ENSG00000273579	58.2	556
ENSG00000277926	65.6	2288
ENSG00000163958	54.34	1308
ENSG00000100450	52.14	936
ENSG00000161973	50.34	1373
ENSG00000276231	46.61	3053
ENSG00000292076	39.65	1699
ENSG00000187714	67.15	2411
ENSG00000165953	47.92	1430
ENSG00000099399	49.11	1607
ENSG00000102287	46.86	3149
ENSG00000204279	34.42	812
ENSG00000238205	56.7	709
ENSG00000007174	42.62	13711
ENSG00000140379	38.47	780
ENSG00000174611	48.47	5704
ENSG00000102290	35.82	9022
ENSG00000262635	36.51	1701
ENSG00000154065	44.28	3387
ENSG00000138615	49.96	5678
ENSG00000254585	61.17	4319
ENSG00000182636	52.15	1906
ENSG00000285044	37.44	4119
ENSG00000163661	42.7	1884
ENSG00000214140	55	1989
ENSG00000070526	48.61	2489
ENSG00000234438	60.04	3203
ENSG00000197142	42.88	3253
ENSG00000206026	41.68	1834
ENSG00000102854	66.92	2197
ENSG00000162761	43.25	3545
ENSG00000171243	38.75	1758
ENSG00000292177	45.79	2945
ENSG00000189269	44.89	1300
ENSG00000158815	60.37	1320
ENSG00000152092	41.64	7138
ENSG00000221867	55.91	1682
ENSG00000198883	56.91	3188
ENSG00000150201	54	779
ENSG00000116962	44.97	5792
ENSG00000139914	58.51	1808
ENSG00000151952	42.69	6135
ENSG00000176754	48.01	1891
ENSG00000171659	38.35	1926
ENSG00000101017	49.2	1682
ENSG00000168484	55.04	839
ENSG00000124159	51.04	2222
ENSG00000173208	34.96	6290
ENSG00000167098	49.42	1252
ENSG00000167104	50.97	1362
ENSG00000131059	45.46	1139
ENSG00000284949	48.71	930
ENSG00000151615	49.39	3144
ENSG00000274195	38.77	3647
ENSG00000112818	38.12	2893
ENSG00000197172	55.68	1682
ENSG00000187753	41.62	1845
ENSG00000101440	44.06	653
ENSG00000101460	52.56	964
ENSG00000241106	43.38	1326
ENSG00000243612	45.08	1372
ENSG00000274137	46.59	5014
ENSG00000187682	57.53	826
ENSG00000253148	32.78	1794
ENSG00000042781	36.36	18938
ENSG00000278749	71.89	1320
ENSG00000177047	41.05	1201
ENSG00000196832	39.89	4413
ENSG00000226430	50.21	1683
ENSG00000292186	55.9	1762
ENSG00000168703	53.22	775
ENSG00000292194	56.91	3213
ENSG00000292195	55.74	1762
ENSG00000183780	42.38	3143
ENSG00000277800	40.95	2355
ENSG00000036448	46.64	5008
ENSG00000169575	58.83	644
ENSG00000099834	63.08	3359
ENSG00000138964	51.78	3488
ENSG00000137857	52.9	5483
ENSG00000125861	62.48	1471
ENSG00000292224	38.33	2467
ENSG00000151790	36.51	1700
ENSG00000182366	50.35	4013
ENSG00000183114	67.65	2448
ENSG00000131044	46.05	3620
ENSG00000125522	62.54	3323
ENSG00000288239	55.97	1443
ENSG00000186919	60.02	1475
ENSG00000132693	48.59	2015
ENSG00000183066	42.11	2255
ENSG00000158714	49.57	3116
ENSG00000174407	61.63	1229
ENSG00000146839	52.68	8700
ENSG00000120500	43.71	1310
ENSG00000105131	56.07	1838
ENSG00000197721	40.5	1829
ENSG00000140932	46.47	1048
ENSG00000137078	60.05	1222
ENSG00000204033	45.7	3026
ENSG00000183566	45.33	689
ENSG00000180245	37.02	1815
ENSG00000139144	35.66	4987
ENSG00000153291	37.89	2926
ENSG00000146070	40.97	1915
ENSG00000073861	53.22	2583
ENSG00000239457	45.08	1372
ENSG00000139549	55.36	4683
ENSG00000188032	55.97	1443
ENSG00000241386	45.19	1372
ENSG00000165917	53.37	1622
ENSG00000186160	39.82	2162
ENSG00000186790	68.67	1768
ENSG00000162763	44.08	1372
ENSG00000185176	62.83	1099
ENSG00000172482	61.77	2900
ENSG00000172000	46.63	6574
ENSG00000143278	34.01	2660
ENSG00000101916	41.32	4216
ENSG00000168004	40.25	3042
ENSG00000169245	36.85	1175
ENSG00000184814	55.64	1896
ENSG00000110079	38.48	1522
ENSG00000183807	37.88	1032
ENSG00000185002	34.58	3476
ENSG00000172733	36.48	2218
ENSG00000196344	37.02	2119
ENSG00000197768	65.95	1166
ENSG00000179674	38.71	1289
ENSG00000196611	39.71	1971
ENSG00000196844	43.45	1666
ENSG00000236027	42.17	1320
ENSG00000240583	56.37	2754
ENSG00000089558	54.88	3788
ENSG00000146215	54.95	991
ENSG00000156234	40.75	1171
ENSG00000013725	49.93	3252
ENSG00000166863	47.55	804
ENSG00000129744	49.29	1315
ENSG00000166866	48.63	3633
ENSG00000159650	54.34	3264
ENSG00000213424	35.74	2703
ENSG00000171431	40.53	1804
ENSG00000101977	37.72	3813
ENSG00000243496	45.01	1372
ENSG00000271271	34.3	2568
ENSG00000290942	44.99	1203
ENSG00000104055	46.32	2843
ENSG00000118733	35.11	3165
ENSG00000173080	60.14	1450
ENSG00000234186	55.36	2240
ENSG00000182676	61.19	799
ENSG00000151364	48.21	1673
ENSG00000198768	48.35	3887
ENSG00000172538	49.79	1414
ENSG00000204065	50.23	1046
ENSG00000260691	37.56	3895
ENSG00000147896	38.66	1164
ENSG00000221858	36.63	4163
ENSG00000152595	38.51	1982
ENSG00000150625	35.77	2842
ENSG00000244207	52.29	5460
ENSG00000140835	46.23	2159
ENSG00000040731	34	3438
ENSG00000016082	44.27	2394
ENSG00000124557	45.79	2945
ENSG00000113100	34.23	3082
ENSG00000166509	43.21	1933
ENSG00000145626	40.66	4918
ENSG00000078399	55.25	2064
ENSG00000206340	52.31	5460
ENSG00000198077	53.54	1760
ENSG00000198822	36.97	4268
ENSG00000172519	48.11	6376
ENSG00000134545	33.24	1436
ENSG00000241910	45.15	1372
ENSG00000174125	40.78	2851
ENSG00000267467	54.23	616
ENSG00000185177	39.19	3851
ENSG00000169154	48.9	1373
ENSG00000144015	39.62	1699
ENSG00000179165	42.8	2073
ENSG00000094796	49.85	1615
ENSG00000172487	34.73	1320
ENSG00000130783	44.71	3301
ENSG00000134240	41.87	2433
ENSG00000136011	43.17	8243
ENSG00000112077	39.67	1895
ENSG00000227746	52.26	5427
ENSG00000134028	36.35	2348
ENSG00000163106	38.55	1596
ENSG00000109132	52.56	2785
ENSG00000255713	43.75	1551
ENSG00000215203	37.45	1545
ENSG00000158553	42.8	3897
ENSG00000134061	42.96	5388
ENSG00000157965	42.37	691
ENSG00000186479	39.06	4451
ENSG00000084207	62.26	741
ENSG00000158517	54.12	1349
ENSG00000184811	55.9	3588
ENSG00000188037	46.08	3187
ENSG00000215372	39.05	3644
ENSG00000205076	58.75	494
ENSG00000101958	37.68	3208
ENSG00000090512	41.34	1721
ENSG00000113905	43.63	1947
ENSG00000188396	63.13	869
ENSG00000139572	50.76	1509
ENSG00000109906	47.53	8494
ENSG00000180209	54.7	657
ENSG00000167757	56.97	1176
ENSG00000110243	60.22	1881
ENSG00000110245	56.46	535
ENSG00000010282	56.48	1836
ENSG00000188993	38.6	3435
ENSG00000244607	47.17	5456
ENSG00000236939	46.74	473
ENSG00000144792	45.57	5834
ENSG00000176895	35.83	2186
ENSG00000182916	44.23	1134
ENSG00000172476	39.11	1969
ENSG00000244411	54.81	1403
ENSG00000241233	59.58	1185
ENSG00000115488	56.83	1143
ENSG00000138435	44.45	1984
ENSG00000145692	41.65	2470
ENSG00000177174	46.43	939
ENSG00000180229	42.73	4088
ENSG00000257198	49.31	4009
ENSG00000290376	40.08	4383
ENSG00000174898	49.49	2556
ENSG00000183148	36.8	4194
ENSG00000172014	36.78	4194
ENSG00000172717	41.17	1620
ENSG00000204479	50.17	1578
ENSG00000060566	52.71	2588
ENSG00000129009	61.05	2331
ENSG00000227729	36.14	1422
ENSG00000176083	52.46	1628
ENSG00000132514	53.21	1660
ENSG00000179097	36.31	3386
ENSG00000239732	61.1	3352
ENSG00000178033	39.03	9787
ENSG00000144852	46.33	2802
ENSG00000107187	65.6	2385
ENSG00000270379	47.23	1970
ENSG00000164399	49.18	924
ENSG00000164049	43.22	1647
ENSG00000130948	43.26	1159
ENSG00000162931	56.74	2064
ENSG00000164265	43.74	516
ENSG00000022355	34.99	4238
ENSG00000135248	44.31	1710
ENSG00000260097	49.55	3151
ENSG00000154188	36.05	4230
ENSG00000232653	48.92	5256
ENSG00000156076	38.19	1977
ENSG00000183625	41.31	1638
ENSG00000170703	46.49	3573
ENSG00000253457	36.33	925
ENSG00000178789	51.6	2295
ENSG00000244731	52.27	5427
ENSG00000166368	46.17	927
ENSG00000255223	46.3	918
ENSG00000181371	44.76	936
ENSG00000167800	55.69	1751
ENSG00000120057	57.92	1883
ENSG00000196859	42.43	1752
ENSG00000221852	48.86	1183
ENSG00000064886	44.64	1416
ENSG00000218109	54.02	1768
ENSG00000163217	40.27	6036
ENSG00000112115	37.55	1871
ENSG00000100652	43.06	2002
ENSG00000072041	34.54	4799
ENSG00000100678	43.6	5133
ENSG00000204889	41.7	1831
ENSG00000185056	40.36	2511
ENSG00000187483	49.73	1185
ENSG00000290676	50.03	1718
ENSG00000166090	49.04	1167
ENSG00000214946	56.54	1841
ENSG00000236320	41.26	7169
ENSG00000039600	40.71	3283
ENSG00000178776	37.77	528
ENSG00000123610	38.44	1422
ENSG00000180988	35.48	1333
ENSG00000092529	46.78	3315
ENSG00000091138	39.28	2882
ENSG00000136573	46.62	2215
ENSG00000126337	53.52	1690
ENSG00000165617	45.52	3828
ENSG00000198939	42.31	2410
ENSG00000163515	43.72	701
ENSG00000144671	46.67	2157
ENSG00000173406	40.83	5301
ENSG00000156689	39.11	1560
ENSG00000177409	39.59	7150
ENSG00000107859	54.66	1426
ENSG00000184507	48.85	4109
ENSG00000214643	33.13	184
ENSG00000204880	52.32	1162
ENSG00000161594	49.28	2012
ENSG00000110203	45.32	849
ENSG00000178394	51.9	4572
ENSG00000140557	47.98	5655
ENSG00000105261	56.44	683
ENSG00000187908	49.13	7984
ENSG00000176256	45.45	713
ENSG00000108771	55.53	2591
ENSG00000260325	62.66	549
ENSG00000117226	40.11	3037
ENSG00000023171	45.8	8330
ENSG00000114124	44.97	6509
ENSG00000173809	44.86	6612
ENSG00000171487	45.53	3885
ENSG00000215148	51.41	1105
ENSG00000163239	47.53	2331
ENSG00000168497	40.74	3054
ENSG00000256162	41.78	2512
ENSG00000187997	52.12	1072
ENSG00000183318	47.39	2307
ENSG00000169515	59.3	3236
ENSG00000180532	41.56	2246
ENSG00000132702	54.26	1650
ENSG00000072657	36.14	11047
ENSG00000139223	45.58	1064
ENSG00000123307	37.59	3927
ENSG00000171560	39.96	2209
ENSG00000134817	55.23	3660
ENSG00000153956	34.99	7542
ENSG00000179057	50.45	4285
ENSG00000161992	68.26	2245
ENSG00000163440	39.02	900
ENSG00000118492	35.78	5318
ENSG00000183560	54.58	1513
ENSG00000271699	47.26	875
ENSG00000248124	41.21	1284
ENSG00000108700	44.16	862
ENSG00000157322	57.08	1749
ENSG00000164485	41.63	2893
ENSG00000250361	37.19	564
ENSG00000157680	39.15	13469
ENSG00000112499	41.52	2409
ENSG00000198670	42.03	6431
ENSG00000179256	36.64	2104
ENSG00000112530	39.59	1549
ENSG00000162344	53.54	1821
ENSG00000176302	49.33	1101
ENSG00000204099	65.72	1905
ENSG00000162992	38.17	2493
ENSG00000106328	48.27	2137
ENSG00000249481	42.36	4138
ENSG00000125571	49.27	864
ENSG00000146276	43.42	2742
ENSG00000102924	56.88	2442
ENSG00000166592	59.85	1460
ENSG00000198854	55.01	949
ENSG00000065371	42.25	994
ENSG00000145428	41	1358
ENSG00000204188	55.95	887
ENSG00000293518	50.5	592
ENSG00000185477	39.02	14037
ENSG00000243480	33.55	1584
ENSG00000099869	57.48	2063
ENSG00000231989	40.33	2234
ENSG00000238243	56.93	945
ENSG00000179144	35.86	1214
ENSG00000198090	53.78	1112
ENSG00000197437	36.7	2568
ENSG00000184022	36.87	3519
ENSG00000095110	37.37	4972
ENSG00000184471	65.66	3406
ENSG00000168060	54.38	2708
ENSG00000187066	55.56	509
ENSG00000153930	39.74	9314
ENSG00000110852	32.91	1533
ENSG00000130612	44.71	1003
ENSG00000290611	46.12	1721
ENSG00000006659	45.19	599
ENSG00000163092	36.19	12682
ENSG00000162843	38.48	5042
ENSG00000204449	37.03	2163
ENSG00000172752	38.7	8969
ENSG00000222046	53.11	1350
ENSG00000164326	50.96	800
ENSG00000179934	42.2	1484
ENSG00000164483	39.15	2093
ENSG00000144451	35.89	2102
ENSG00000158497	40.02	381
ENSG00000124701	44.9	1633
ENSG00000184389	54.19	1023
ENSG00000111863	43.46	1692
ENSG00000078098	36.7	2696
ENSG00000251380	53.97	3135
ENSG00000255833	53.24	5867
ENSG00000139648	53.68	2263
ENSG00000170484	52.82	2843
ENSG00000164694	43.39	6548
ENSG00000169194	56.66	1283
ENSG00000175513	51.53	1893
ENSG00000167355	38.82	939
ENSG00000227868	43.87	512
ENSG00000284723	49.84	939
ENSG00000154133	52.98	4294
ENSG00000019582	53.33	1653
ENSG00000179270	51.28	7303
ENSG00000188782	50.8	1867
ENSG00000161649	52.7	2768
ENSG00000275718	46.46	588
ENSG00000181214	46.74	935
ENSG00000180999	41.63	988
ENSG00000171495	39.4	5280
ENSG00000163098	45.71	1468
ENSG00000293247	48.47	1826
ENSG00000010379	47.19	2188
ENSG00000121764	54.7	2307
ENSG00000110900	51.34	5506
ENSG00000221932	51.26	1428
ENSG00000233101	52.62	434
ENSG00000144031	55.73	1808
ENSG00000111796	36.75	1478
ENSG00000171643	43.71	1553
ENSG00000170890	45.12	551
ENSG00000111432	58.38	3277
ENSG00000187166	60.69	1300
ENSG00000185674	41.7	964
ENSG00000178015	64.45	2056
ENSG00000152670	37.46	2847
ENSG00000184599	51.88	1451
ENSG00000180210	50.63	1990
ENSG00000151789	36.24	10478
ENSG00000121690	38.49	1741
ENSG00000256671	41.75	2091
ENSG00000167580	54.91	4180
ENSG00000178404	54.45	2091
ENSG00000136449	50.67	3135
ENSG00000133048	54.8	1747
ENSG00000221996	44.66	1124
ENSG00000133063	45.2	2248
ENSG00000184293	32.76	432
ENSG00000293488	37.81	578
ENSG00000170209	50.94	2553
ENSG00000273079	40.62	30609
ENSG00000121933	41.45	1662
ENSG00000282608	39.38	1757

## Sheet: RNC-seq unique mRNA
Gene stable ID	Gene % GC content	Transcript length (including UTRs and CDS)
ENSG00000288204	59.37	1917
ENSG00000282663	47.85	1525
ENSG00000282559	47.02	1148
ENSG00000291458	53.35	1179
ENSG00000280969	42.67	848
ENSG00000233803	53.35	1179
ENSG00000156282	44.56	1241
ENSG00000156284	37.33	2092
ENSG00000264575	54.56	1875
ENSG00000285221	58.07	2233
ENSG00000281886	46.73	3391
ENSG00000291488	44.67	7860
ENSG00000198445	55.19	2060
ENSG00000182968	55.75	4558
ENSG00000176635	37.57	1897
ENSG00000265944	40.01	603
ENSG00000101280	50.62	4692
ENSG00000125845	43.74	3545
ENSG00000173404	63.18	2846
ENSG00000125815	45.07	894
ENSG00000170367	54.44	755
ENSG00000232150	46.48	1093
ENSG00000180138	44.64	2406
ENSG00000170369	56.64	746
ENSG00000180205	39.36	675
ENSG00000160181	53.52	603
ENSG00000178235	47.44	4827
ENSG00000149654	51.18	3897
ENSG00000237864	56.07	699
ENSG00000150656	46.02	4342
ENSG00000178473	47.15	1243
ENSG00000288411	50.35	675
ENSG00000241123	65.91	1150
ENSG00000272804	63.43	1578
ENSG00000221859	64.18	1100
ENSG00000104044	43.49	3143
ENSG00000156687	38.57	9149
ENSG00000182256	40.82	10862
ENSG00000197595	47.21	2241
ENSG00000101134	39.92	1965
ENSG00000120907	41.26	3770
ENSG00000136750	42.67	5391
ENSG00000152953	42.68	3535
ENSG00000183690	39.92	3257
ENSG00000169676	58.59	2376
ENSG00000215612	59.37	1917
ENSG00000147081	41.49	2866
ENSG00000218823	40.72	4293
ENSG00000102678	42.92	4530
ENSG00000291720	38.22	1775
ENSG00000002587	43.92	7160
ENSG00000178538	39.03	5735
ENSG00000288216	45.51	2745
ENSG00000124232	54.84	2502
ENSG00000112273	58.02	2101
ENSG00000124251	45.13	2312
ENSG00000147485	38.69	4807
ENSG00000230873	40.77	1536
ENSG00000130037	58.63	2910
ENSG00000125975	49.91	1051
ENSG00000174225	44.49	1130
ENSG00000173597	37.28	7018
ENSG00000183783	35.64	2595
ENSG00000165084	36.7	2452
ENSG00000291813	48.69	3901
ENSG00000164749	35.5	4200
ENSG00000154764	51.83	3991
ENSG00000291872	56.64	775
ENSG00000292250	63.57	1636
ENSG00000147160	47.67	2124
ENSG00000291918	52.04	1638
ENSG00000130224	37.13	4953
ENSG00000180447	59.68	3145
ENSG00000282992	52	1121
ENSG00000197683	47.65	1192
ENSG00000244025	44.57	552
ENSG00000144668	44.64	7860
ENSG00000108405	55.64	2662
ENSG00000102021	40.56	1746
ENSG00000170743	40.11	4002
ENSG00000165509	39.06	1932
ENSG00000241697	39.37	2575
ENSG00000184486	46.71	4885
ENSG00000285123	41.33	2608
ENSG00000179772	64.13	1302
ENSG00000107447	42.58	1934
ENSG00000104267	38.44	1562
ENSG00000124875	36.9	1537
ENSG00000288363	49.53	1288
ENSG00000279847	37.36	588
ENSG00000168619	34.42	2400
ENSG00000285422	38.11	1499
ENSG00000284903	39.12	1626
ENSG00000150636	35.05	2711
ENSG00000163116	35.82	1892
ENSG00000205030	48.5	936
ENSG00000256812	45.82	1004
ENSG00000082293	36.54	8740
ENSG00000292297	50.93	7993
ENSG00000172554	42.85	1907
ENSG00000203837	38.55	2374
ENSG00000120563	42.69	806
ENSG00000148541	40.06	3328
ENSG00000171189	38.04	3643
ENSG00000273086	39.73	1032
ENSG00000179919	44.27	951
ENSG00000272805	36.47	1042
ENSG00000277389	61.5	561
ENSG00000282673	45.95	1170
ENSG00000136110	41.91	1455
ENSG00000273713	39.73	1032
ENSG00000277238	36.47	1042
ENSG00000275517	48.56	1986
ENSG00000204709	48.26	466
ENSG00000149021	50.41	443
ENSG00000163032	41.81	2428
ENSG00000063515	64.33	2625
ENSG00000082397	39.83	4459
ENSG00000161634	49.07	519
ENSG00000106236	54.64	2713
ENSG00000164645	35.91	1039
ENSG00000185069	49.04	2529
ENSG00000100218	55.52	1188
ENSG00000164434	37.03	785
ENSG00000139610	46.9	953
ENSG00000148346	60.89	820
ENSG00000102794	43.54	2147
ENSG00000278505	42.99	1920
ENSG00000277361	43.17	2400
ENSG00000278693	52.44	2842
ENSG00000277018	53.6	533
ENSG00000101446	42.98	474
ENSG00000278310	49.14	5240
ENSG00000106809	36.68	3407
ENSG00000276896	49.17	2009
ENSG00000198846	37.57	4076
ENSG00000105852	39.29	1191
ENSG00000292032	51.4	1743
ENSG00000292041	54.64	1100
ENSG00000292047	49.7	1006
ENSG00000203581	51.88	933
ENSG00000198523	33.9	2989
ENSG00000282650	46.71	299
ENSG00000263022	51.98	1475
ENSG00000217442	49.84	462
ENSG00000167083	49.96	993
ENSG00000187513	59.33	1621
ENSG00000120160	37.22	1049
ENSG00000100249	46.93	982
ENSG00000262749	49.9	992
ENSG00000162391	51.79	1975
ENSG00000276799	51.25	1376
ENSG00000172967	35.85	1650
ENSG00000173431	54.26	634
ENSG00000170962	37.11	3838
ENSG00000198643	51.08	1245
ENSG00000276349	60.15	2116
ENSG00000163421	39.37	1555
ENSG00000215568	45.23	2630
ENSG00000184459	43.11	2143
ENSG00000164929	42.75	2817
ENSG00000176160	40.11	4118
ENSG00000213714	48.46	694
ENSG00000255974	53.41	1761
ENSG00000198829	33.38	4181
ENSG00000146374	36.02	4815
ENSG00000108878	50.38	1302
ENSG00000157884	49.04	768
ENSG00000102010	38.8	2543
ENSG00000197893	43.56	5613
ENSG00000147573	40.98	2679
ENSG00000169688	53.98	393
ENSG00000185559	55.89	4657
ENSG00000038295	35.7	7291
ENSG00000137960	38.79	3778
ENSG00000188710	58.43	1653
ENSG00000188508	52.19	426
ENSG00000276194	48.1	2978
ENSG00000167751	48.07	2829
ENSG00000176294	36.24	2889
ENSG00000170373	56.78	749
ENSG00000181804	39.27	3564
ENSG00000104435	38.14	1903
ENSG00000148798	45.93	3251
ENSG00000278145	42.96	1862
ENSG00000124657	43.95	942
ENSG00000214415	34.32	1239
ENSG00000120440	43.63	2876
ENSG00000106013	35.83	1313
ENSG00000091128	40.71	5861
ENSG00000099957	56.14	2727
ENSG00000167011	57.07	2949
ENSG00000186051	51.2	668
ENSG00000171509	37.72	3686
ENSG00000144227	38.19	2709
ENSG00000177791	47.83	1300
ENSG00000188263	58.55	6507
ENSG00000182393	56.64	775
ENSG00000196873	36.18	1685
ENSG00000188050	40.27	1383
ENSG00000197891	58.62	2792
ENSG00000100146	57.55	2885
ENSG00000176979	45.32	1847
ENSG00000132464	38.31	5679
ENSG00000185339	50.7	2192
ENSG00000227551	52.17	1593
ENSG00000196243	36.78	1406
ENSG00000187957	41.04	3257
ENSG00000008438	57.65	708
ENSG00000274355	51.27	472
ENSG00000149735	57.7	752
ENSG00000133742	37.14	1830
ENSG00000164106	37.62	4000
ENSG00000187747	49.31	1008
ENSG00000141431	36.19	11760
ENSG00000184984	40.92	5802
ENSG00000196860	42.29	607
ENSG00000180772	33.63	2862
ENSG00000137440	46.49	1351
ENSG00000277804	58.02	1026
ENSG00000197632	38.08	1906
ENSG00000136542	39.11	10344
ENSG00000171388	56.18	3224
ENSG00000121853	39.93	3014
ENSG00000171517	41.6	3515
ENSG00000174948	36.58	5527
ENSG00000269096	42.77	968
ENSG00000283292	43.48	1797
ENSG00000130656	51.79	798
ENSG00000204542	57.8	1156
ENSG00000086506	71.71	528
ENSG00000292011	53.61	957
ENSG00000153902	55.73	2673
ENSG00000242441	38.06	1618
ENSG00000198765	35.3	3462
ENSG00000176381	59.48	3093
ENSG00000197421	53.91	1714
ENSG00000196119	39.99	1378
ENSG00000165182	41.75	1549
ENSG00000143119	39.53	1505
ENSG00000174453	37.47	4638
ENSG00000166558	52.87	1672
ENSG00000213005	44.39	606
ENSG00000276582	39.4	2040
ENSG00000127252	37.84	969
ENSG00000073754	39.69	2204
ENSG00000171794	77.05	1214
ENSG00000276126	63.31	1210
ENSG00000277858	62.44	591
ENSG00000281486	44.83	693
ENSG00000243955	40.45	1218
ENSG00000187260	57.01	2038
ENSG00000281020	42.3	382
ENSG00000070748	50.94	5296
ENSG00000205835	36.08	3642
ENSG00000188816	59.99	1614
ENSG00000198771	46.59	5443
ENSG00000204472	53.91	655
ENSG00000143185	42.17	562
ENSG00000170122	59.72	2187
ENSG00000214107	47.47	1718
ENSG00000236371	49.56	1260
ENSG00000105492	46.97	3647
ENSG00000198685	53.98	2697
ENSG00000271321	41.33	2608
ENSG00000185610	37.28	2806
ENSG00000106560	44.17	1443
ENSG00000182329	44.16	4130
ENSG00000269502	44.14	1363
ENSG00000242574	45.12	1348
ENSG00000168263	41.9	2178
ENSG00000119913	43.72	2900
ENSG00000139292	38.57	4583
ENSG00000181847	41.84	2926
ENSG00000108001	49.6	5106
ENSG00000175294	56.69	2581
ENSG00000143199	41.76	5342
ENSG00000185942	37.53	20374
ENSG00000158806	48.45	1490
ENSG00000112539	41.12	1822
ENSG00000129152	63.8	1803
ENSG00000169064	36.21	3807
ENSG00000107147	61.61	7123
ENSG00000204179	36.85	3041
ENSG00000174502	52.02	4791
ENSG00000147145	34.8	4454
ENSG00000171772	51.63	1255
ENSG00000126733	35.88	2417
ENSG00000130176	54.88	1499
ENSG00000227059	53.72	2118
ENSG00000185527	55.06	988
ENSG00000142538	64.22	454
ENSG00000165202	49.21	945
ENSG00000010932	40.91	2152
ENSG00000106538	62.31	685
ENSG00000065675	43.1	3255
ENSG00000185523	43.95	506
ENSG00000196553	36.74	1107
ENSG00000237703	45.76	3546
ENSG00000157060	38.47	2113
ENSG00000274488	69.94	1056
ENSG00000134802	48.17	2619
ENSG00000241476	45.05	1281
ENSG00000123329	51.85	2599
ENSG00000237541	43.1	1458
ENSG00000224319	49.81	1584
ENSG00000235259	47.12	2214
ENSG00000223731	47.33	7201
ENSG00000242092	45	1397
ENSG00000090104	33.81	1352
ENSG00000231041	48.26	466
ENSG00000283706	58.91	1332
ENSG00000278548	34.43	2388
ENSG00000085563	37.02	5205
ENSG00000273540	39.11	12330
ENSG00000133321	48.53	758
ENSG00000137080	39.36	1024
ENSG00000141052	41.77	8565
ENSG00000079435	54.96	3768
ENSG00000100095	44.57	6584
ENSG00000189377	43.14	1080
ENSG00000167014	37.51	1296
ENSG00000154016	56.73	1988
ENSG00000124102	51.43	551
ENSG00000124157	40.7	1978
ENSG00000184357	57.72	797
ENSG00000180475	57.28	1037
ENSG00000137875	52.23	1249
ENSG00000204613	45.93	3825
ENSG00000204610	47.1	1881
ENSG00000168676	47.44	2952
ENSG00000235844	42.72	1704
ENSG00000089199	42.65	2462
ENSG00000169933	38.96	8453
ENSG00000229346	45.72	3549
ENSG00000233566	47.96	466
ENSG00000237634	48.11	466
ENSG00000166006	34.22	5596
ENSG00000291350	36.68	3407
ENSG00000228163	42.76	1704
ENSG00000235588	53.97	607
ENSG00000100884	58.07	1995
ENSG00000177992	59.3	4431
ENSG00000203870	40.59	1016
ENSG00000122641	40.65	6046
ENSG00000100628	52.44	2608
ENSG00000158825	48.46	809
ENSG00000136872	40.95	2420
ENSG00000165588	45.57	3011
ENSG00000073734	37.01	6934
ENSG00000164675	36.64	3034
ENSG00000233192	43.04	1648
ENSG00000132703	45	925
ENSG00000227044	49.87	1584
ENSG00000231624	57.74	1140
ENSG00000181800	46.72	2469
ENSG00000129654	63.83	2587
ENSG00000203952	40.4	2319
ENSG00000241296	45.01	1397
ENSG00000130950	58.09	2559
ENSG00000231526	43.14	1521
ENSG00000165124	37.88	12205
ENSG00000174059	45.46	7969
ENSG00000187955	38.77	8009
ENSG00000234154	45.01	1397
ENSG00000243978	42.86	5416
ENSG00000126259	56.39	2980
ENSG00000139329	35.07	2671
ENSG00000236177	42.75	1704
ENSG00000224145	47.1	2214
ENSG00000205864	61.5	561
ENSG00000011600	51.45	575
ENSG00000080293	46.84	1854
ENSG00000138449	38.25	3330
ENSG00000165349	50.48	2239
ENSG00000152591	41.07	4331
ENSG00000147065	44.63	3960
ENSG00000010610	48.56	3049
ENSG00000197540	60.74	924
ENSG00000227147	47.1	2214
ENSG00000241563	46.8	914
ENSG00000158525	50.6	1985
ENSG00000165269	53.23	3064
ENSG00000187268	39.44	1077
ENSG00000257473	39.65	1725
ENSG00000224103	42.77	1626
ENSG00000081041	47.61	1115
ENSG00000235025	45.76	3546
ENSG00000237313	47.96	466
ENSG00000137252	35.17	1571
ENSG00000204657	42.73	3061
ENSG00000169248	36.35	1479
ENSG00000183770	64.65	2914
ENSG00000206467	49.87	1584
ENSG00000137394	45.76	3546
ENSG00000154589	42	559
ENSG00000071203	39.32	1167
ENSG00000237192	45.78	3546
ENSG00000147443	60.15	1766
ENSG00000229185	49.94	1584
ENSG00000229432	57.52	1140
ENSG00000229381	45.7	3549
ENSG00000235905	47.1	2214
ENSG00000235960	47.12	2214
ENSG00000233932	36.08	2704
ENSG00000206461	57.67	1140
ENSG00000231823	43.46	1201
ENSG00000134640	47.16	1634
ENSG00000233599	47.12	2214
ENSG00000153684	49.11	4967
ENSG00000109832	44.92	7424
ENSG00000239329	45	1397
ENSG00000206526	48.26	466
ENSG00000171747	51.96	1121
ENSG00000233041	53	436
ENSG00000180638	47.45	2099
ENSG00000166856	54.07	3411
ENSG00000167311	56.71	1232
ENSG00000137384	47.11	2214
ENSG00000206428	53.97	607
ENSG00000215029	41.24	1758
ENSG00000237727	53.97	607
ENSG00000115226	57.44	1612
ENSG00000224105	57.74	1140
ENSG00000229685	42.77	1704
ENSG00000234836	53.92	607
ENSG00000182103	54.75	3925
ENSG00000168824	50.8	2279
ENSG00000167769	49.82	1428
ENSG00000206291	42.76	1704
ENSG00000158786	56.01	2721
ENSG00000189023	48.08	1719
ENSG00000174016	37.26	3028
ENSG00000173124	39.78	1675
ENSG00000120949	50.54	3760
ENSG00000281185	50.03	219
ENSG00000235985	53.97	607
ENSG00000205143	56.22	1870
ENSG00000138670	39.05	2941
ENSG00000155970	35.97	3990
ENSG00000254550	63.01	492
ENSG00000158874	53.51	474
ENSG00000167641	58.27	560
ENSG00000146618	62.5	640
ENSG00000227472	45.76	3546
ENSG00000229680	50	1584
ENSG00000225543	57.74	1140
ENSG00000147606	35.97	5237
ENSG00000248485	45.8	1406
ENSG00000229859	53.02	1613
ENSG00000223793	43.28	1500
ENSG00000185760	37.35	6364
ENSG00000226264	45.02	1397
ENSG00000196933	52.01	348
ENSG00000241674	45.03	1397
ENSG00000112541	40.96	9334
ENSG00000231389	42.77	1653
ENSG00000070193	35.66	6113
ENSG00000169429	31.96	1642
ENSG00000206301	43.26	1517
ENSG00000196990	56.91	2778
ENSG00000205693	42.78	1667
ENSG00000242386	45.03	1397
ENSG00000197123	41.99	1567
ENSG00000168384	42.72	1704
ENSG00000171115	43.24	4185
ENSG00000105605	51.18	2754
ENSG00000108417	51.4	1743
ENSG00000166589	56.52	2855
ENSG00000206512	50	1584
ENSG00000203857	44.53	1669
ENSG00000225103	43.36	1499
ENSG00000183389	40.58	3768
ENSG00000172324	39.78	6319
ENSG00000137757	37.19	1446
ENSG00000131730	44.36	1476
ENSG00000153002	37.66	1452
ENSG00000163687	46.13	1414
ENSG00000198704	42.59	1712
ENSG00000152208	34.82	5783
ENSG00000172238	52.35	2212
ENSG00000161807	45.51	936
ENSG00000006606	48.09	475
ENSG00000135116	49	5789
ENSG00000205832	50.92	4017
ENSG00000178343	51.74	2322
ENSG00000178602	57.2	571
ENSG00000205502	67.16	1581
ENSG00000168685	39.18	4584
ENSG00000119614	53.79	3018
ENSG00000171483	47.27	562
ENSG00000197901	46.08	2127
ENSG00000175426	39.92	5136
ENSG00000146809	36.69	4605
ENSG00000225217	61.13	1927
ENSG00000203877	42.42	570
ENSG00000186474	54.32	1171
ENSG00000167759	44.98	1820
ENSG00000116882	41.51	1472
ENSG00000187918	40.18	3302
ENSG00000214681	51.62	529
ENSG00000185313	42.16	6626
ENSG00000170549	59.15	2080
ENSG00000007350	48.27	2518
ENSG00000229894	44.31	1898
ENSG00000255587	50.19	4259
ENSG00000147206	44.26	1956
ENSG00000184933	37.88	4295
ENSG00000234560	42.69	1109
ENSG00000185222	43.77	1028
ENSG00000187581	53.7	542
ENSG00000162456	56.78	2896
ENSG00000189129	50.35	776
ENSG00000275410	48.08	2790
ENSG00000258590	31.39	979
ENSG00000198416	38.47	3408
ENSG00000182545	48.69	3901
ENSG00000183310	53.61	957
ENSG00000147434	44.71	2400
ENSG00000183034	55.73	2150
ENSG00000182938	53.47	2337
ENSG00000158488	44.56	1919
ENSG00000158865	45.54	2402
ENSG00000205359	35.83	2682
ENSG00000160339	56.79	1062
ENSG00000085265	50.34	7588
ENSG00000198398	37.69	1473
ENSG00000231213	33.27	1100
ENSG00000178163	42.21	6954
ENSG00000186297	43.45	2553
ENSG00000176956	69.94	942
ENSG00000004799	36.08	3601
ENSG00000262406	38.37	1822
ENSG00000167414	64.16	435
ENSG00000012223	46.95	2721
ENSG00000164736	59.36	2346
ENSG00000244067	40.73	1221
ENSG00000204583	57.1	1004
ENSG00000167851	52.04	1638
ENSG00000183378	41.41	1978
ENSG00000166736	50.57	2205
ENSG00000141096	57.11	1688
ENSG00000279116	43.59	936
ENSG00000180934	38.52	8448
ENSG00000171501	48.14	1103
ENSG00000148215	58.67	963
ENSG00000171396	54.64	1100
ENSG00000077009	57.76	1160
ENSG00000173572	43.4	3157
ENSG00000182566	58.12	1299
ENSG00000162951	44.28	2602
ENSG00000125492	58.32	1906
ENSG00000050165	48.21	2525
ENSG00000206579	40.16	20241
ENSG00000164385	46.53	2267
ENSG00000198286	49.27	4287
ENSG00000171360	51.41	2691
ENSG00000108759	51.32	2005
ENSG00000064835	32.38	1488
ENSG00000155530	39.59	3126
ENSG00000114547	43.48	1054
ENSG00000113520	47.99	615
ENSG00000164325	49.77	1761
ENSG00000124772	51.68	3342
ENSG00000196570	71.43	553
ENSG00000182156	57.71	2016
ENSG00000183019	54.63	1271
ENSG00000079689	39.57	1468
ENSG00000105894	38.23	1482
ENSG00000135094	50.05	1605
ENSG00000188175	35.82	2145
ENSG00000126861	38.2	1775
ENSG00000274512	60.17	3505
ENSG00000103569	40.63	2849
ENSG00000167754	50.94	1513
ENSG00000176165	52.18	3491
ENSG00000183638	50.94	8014
ENSG00000000938	52.92	2637
ENSG00000277058	43.65	1897
ENSG00000021488	46.63	1766
ENSG00000178804	53.71	1212
ENSG00000113073	51.3	3283
ENSG00000169313	35.65	2244
ENSG00000196415	58.03	987
ENSG00000118849	43.74	1713
ENSG00000186118	48.86	840
ENSG00000112280	38.04	3697
ENSG00000146910	48.82	2522
ENSG00000164438	66.6	1534
ENSG00000112319	36.96	5701
ENSG00000134376	36.53	4958
ENSG00000134571	57.91	4217
ENSG00000144821	38.87	7024
ENSG00000161944	52.26	1448
ENSG00000131096	48.49	608
ENSG00000019169	44.33	1810
ENSG00000188324	34.28	1521
ENSG00000148935	36.06	2236
ENSG00000229453	40.63	812
ENSG00000138075	45.18	2760
ENSG00000143921	46.22	7180
ENSG00000112309	39.9	6587
ENSG00000105697	54.11	406
ENSG00000197584	37.71	2543
ENSG00000173432	50.35	518
ENSG00000170956	50.96	1167
ENSG00000183662	38.15	1979
ENSG00000170255	44.9	1446
ENSG00000205361	53.89	150
ENSG00000108702	49.62	594
ENSG00000170166	61.36	1136
ENSG00000168961	52.27	1724
ENSG00000146477	41.65	3234
ENSG00000172955	37.38	2802
ENSG00000187758	35.59	1454
ENSG00000143768	56.27	2019
ENSG00000248144	35.58	1454
ENSG00000075388	55.25	3165
ENSG00000139053	39.7	727
ENSG00000115138	51.16	1128
ENSG00000125084	62.64	2422
ENSG00000169252	50.57	2013
ENSG00000164287	39.63	2984
ENSG00000288235	45.53	1623
ENSG00000158955	51.24	4972
ENSG00000130413	37.65	2796
ENSG00000161652	48.22	814
ENSG00000185614	64.58	1033
ENSG00000204873	49.6	1006
ENSG00000180875	40.58	4176
ENSG00000088926	40.07	3053
ENSG00000106331	50.72	2234
ENSG00000082074	37.96	4829
ENSG00000145431	36.03	4570
ENSG00000178233	54.71	4911
ENSG00000185274	44.5	3909
ENSG00000091010	54.57	2575
ENSG00000137976	39.38	1317
ENSG00000213218	56.7	827
ENSG00000179776	49.51	4057
ENSG00000168748	55.32	1518
ENSG00000136488	56.3	821
ENSG00000160791	43.64	3358
ENSG00000179407	55.14	2112
ENSG00000168405	38.41	1681
ENSG00000215009	40.49	2349
ENSG00000145423	42.87	1996
ENSG00000272395	63.51	1493
ENSG00000269855	71.63	1424
ENSG00000167419	44.84	2821
ENSG00000133561	49.01	3440
ENSG00000183888	52.32	3039
ENSG00000173641	61.04	2144
ENSG00000186393	38.7	1772
ENSG00000173285	38.15	2124
ENSG00000137752	37.02	1996
ENSG00000228198	35.98	9913
ENSG00000279078	43.69	2481
ENSG00000128594	56.07	4195
ENSG00000150045	35.1	1239
ENSG00000256797	34.46	731
ENSG00000188393	38.73	905
ENSG00000196381	38.55	2164
ENSG00000155026	48.15	3122
ENSG00000198597	46.39	4973
ENSG00000216588	48.22	1056
ENSG00000169717	61.66	1437
ENSG00000198049	51.42	5026
ENSG00000144229	37.67	6112
ENSG00000162039	43.83	1867
ENSG00000104804	51.24	1763
ENSG00000253873	45.42	4787
ENSG00000187094	47.79	1504
ENSG00000242419	51.81	4763
ENSG00000080224	35.38	16254
